# Supplementary material for: Room-Temperature Cu(II) Radical-Triggered Alkyne C–H Activation
Source: JACS Au. 2021 Oct 6;1(11):1937–48. doi: 10.1021/jacsau.1c00310 (PMC8611675; doi:10.1021/jacsau.1c00310)
Supplement: Supplementary file 1 — au1c00310_si_001.cif [file au1c00310_si_001.cif]

data_1_100K
_audit_creation_date               2020-12-17
_audit_creation_method
;
Olex2 1.3
(compiled 2020.11.12 svn.r5f609507 for OlexSys, GUI svn.r6226)
;
_shelx_SHELXL_version_number       '2018/3'
_audit_contact_author_address      ?
_audit_contact_author_email        ?
_audit_contact_author_name         ''
_audit_contact_author_phone        ?
_publ_contact_author_id_orcid      ?
_publ_section_references
;
Dolomanov, O.V., Bourhis, L.J., Gildea, R.J, Howard, J.A.K. & Puschmann, H.
 (2009), J. Appl. Cryst. 42, 339-341.

Sheldrick, G.M. (2015). Acta Cryst. A71, 3-8.

Sheldrick, G.M. (2015). Acta Cryst. C71, 3-8.
;
_chemical_name_common              ?
_chemical_name_systematic          ?
_chemical_formula_moiety           'C21 H33 Cl Cu N2 O'
_chemical_formula_sum              'C21 H33 Cl Cu N2 O'
_chemical_formula_weight           428.48
_chemical_melting_point            ?
_chemical_oxdiff_formula           'C21 H33 Cl Cu N2 O'
_chemical_oxdiff_usercomment       JD374MeCN
loop_
  _atom_type_symbol
  _atom_type_description
  _atom_type_scat_dispersion_real
  _atom_type_scat_dispersion_imag
  _atom_type_scat_source
 'C' 'C' 0.0033 0.0016 'International Tables Vol C Tables 4.2.6.8 and 6.1.1.4'
 'H' 'H' 0.0000 0.0000 'International Tables Vol C Tables 4.2.6.8 and 6.1.1.4'
 'Cl' 'Cl' 0.1484 0.1585 'International Tables Vol C Tables 4.2.6.8 and 6.1.1.4'
 'Cu' 'Cu' 0.3201 1.2651 'International Tables Vol C Tables 4.2.6.8 and 6.1.1.4'
 'N' 'N' 0.0061 0.0033 'International Tables Vol C Tables 4.2.6.8 and 6.1.1.4'
 'O' 'O' 0.0106 0.0060 'International Tables Vol C Tables 4.2.6.8 and 6.1.1.4'

_shelx_space_group_comment
;
The symmetry employed for this shelxl refinement is uniquely defined
by the following loop, which should always be used as a source of
symmetry information in preference to the above space-group names.
They are only intended as comments.
;
_space_group_crystal_system        'triclinic'
_space_group_IT_number             2
_space_group_name_H-M_alt          'P -1'
_space_group_name_Hall             '-P 1'
loop_
  _space_group_symop_operation_xyz
 'x, y, z'
 '-x, -y, -z'

_cell_length_a                     11.4410(3)
_cell_length_b                     13.5758(3)
_cell_length_c                     14.8987(3)
_cell_angle_alpha                  71.655(2)
_cell_angle_beta                   73.969(2)
_cell_angle_gamma                  84.197(2)
_cell_volume                       2110.80(9)
_cell_formula_units_Z              4
_cell_measurement_reflns_used      21199
_cell_measurement_temperature      293(2)
_cell_measurement_theta_max        30.2970
_cell_measurement_theta_min        1.8080
_shelx_estimated_absorpt_T_max     ?
_shelx_estimated_absorpt_T_min     ?
_exptl_absorpt_coefficient_mu      1.173
_exptl_absorpt_correction_T_max    1.00000
_exptl_absorpt_correction_T_min    0.63820
_exptl_absorpt_correction_type     multi-scan
_exptl_absorpt_process_details
;
CrysAlisPro 1.171.41.89a (Rigaku Oxford Diffraction, 2020)
Empirical absorption correction using spherical harmonics,
implemented in SCALE3 ABSPACK scaling algorithm.
;
_exptl_absorpt_special_details     ?
_exptl_crystal_colour              green
_exptl_crystal_colour_primary      green
_exptl_crystal_density_diffrn      1.348
_exptl_crystal_density_meas        ?
_exptl_crystal_density_method      ?
_exptl_crystal_description         block
_exptl_crystal_F_000               908
_exptl_crystal_size_max            0.16
_exptl_crystal_size_mid            0.1
_exptl_crystal_size_min            0.05
_exptl_transmission_factor_max     ?
_exptl_transmission_factor_min     ?
_diffrn_reflns_av_R_equivalents    0.0384
_diffrn_reflns_av_unetI/netI       0.0363
_diffrn_reflns_Laue_measured_fraction_full  1.000
_diffrn_reflns_Laue_measured_fraction_max  0.869
_diffrn_reflns_limit_h_max         16
_diffrn_reflns_limit_h_min         -16
_diffrn_reflns_limit_k_max         17
_diffrn_reflns_limit_k_min         -19
_diffrn_reflns_limit_l_max         19
_diffrn_reflns_limit_l_min         -22
_diffrn_reflns_number              57163
_diffrn_reflns_point_group_measured_fraction_full  1.000
_diffrn_reflns_point_group_measured_fraction_max  0.869
_diffrn_reflns_theta_full          25.242
_diffrn_reflns_theta_max           31.983
_diffrn_reflns_theta_min           1.581
_diffrn_ambient_temperature        293(2)
_diffrn_detector                   'Hybrid Pixel Array Detector'
_diffrn_detector_area_resol_mean   10.0000
_diffrn_measured_fraction_theta_full  1.000
_diffrn_measured_fraction_theta_max  0.869
_diffrn_measurement_details
;
List of Runs (angles in degrees, time in seconds):

  # Type    Start    End  Width  t~exp~   \w     \q     \k     \f   Frames
--------------------------------------------------------------------------
  1  \w    -84.00  46.00   0.50    5.00    --    5.00 -48.00  53.00  260
  2  \w   -106.00  25.00   0.50    5.00    --  -16.80 -48.00  53.00  262
  3  \w    -57.00  73.00   0.50    5.00    --  -16.80  48.00-158.00  260
  4  \w    -53.00  73.00   0.50    5.00    --  -16.80  60.00-120.00  252
  5  \w    -72.00  -8.00   0.50    5.00    --  -16.80 -60.00   0.00  128
  6  \w    -50.00  59.00   0.50    5.00    --  -16.80  60.00 -90.00  218
  7  \w    -53.00  26.00   0.50    5.00    --  -16.80  60.00 120.00  158
  8  \w    -52.00  46.00   0.50    5.00    --  -16.80  60.00-180.00  196
  9  \w    -53.00  26.00   0.50    5.00    --  -16.80  60.00 -30.00  158
 10  \w    -53.00  24.00   0.50    5.00    --  -16.80  60.00  60.00  154
 11  \w    -34.00  -7.00   0.50    5.00    --  -16.80 -60.00 -90.00   54
;
_diffrn_measurement_device         'four-circle diffractometer'
_diffrn_measurement_device_type    'XtaLAB AFC12 (RCD3): Kappa single'
_diffrn_measurement_method         '\w scans'
_diffrn_orient_matrix_type        
 'CrysAlisPro convention (1999,Acta A55,543-557)'
_diffrn_orient_matrix_UB_11        0.0042509000
_diffrn_orient_matrix_UB_12        0.0548202000
_diffrn_orient_matrix_UB_13        -0.0186191000
_diffrn_orient_matrix_UB_21        0.0457351000
_diffrn_orient_matrix_UB_22        -0.0015546000
_diffrn_orient_matrix_UB_23        0.0243137000
_diffrn_orient_matrix_UB_31        0.0453002000
_diffrn_orient_matrix_UB_32        -0.0047950000
_diffrn_orient_matrix_UB_33        -0.0419337000
_diffrn_radiation_monochromator    mirror
_diffrn_radiation_probe            x-ray
_diffrn_radiation_type             'Mo K\a'
_diffrn_radiation_wavelength       0.71075
_diffrn_source                     'Rotating-anode X-ray tube'
_diffrn_source_type                'Rigaku (Mo) X-ray Source'
_reflns_Friedel_coverage           0.000
_reflns_Friedel_fraction_full      .
_reflns_Friedel_fraction_max       .
_reflns_number_gt                  10812
_reflns_number_total               12705
_reflns_odcompleteness_completeness  99.84
_reflns_odcompleteness_iscentric   1
_reflns_odcompleteness_theta       28.64
_reflns_special_details
;
 Reflections were merged by SHELXL according to the crystal
 class for the calculation of statistics and refinement.
 
 _reflns_Friedel_fraction is defined as the number of unique
 Friedel pairs measured divided by the number that would be
 possible theoretically, ignoring centric projections and
 systematic absences.
;
_reflns_threshold_expression       'I > 2\s(I)'
_computing_cell_refinement         'CrysAlisPro 1.171.41.89a (Rigaku OD, 2020)'
_computing_data_collection         'CrysAlisPro 1.171.41.89a (Rigaku OD, 2020)'
_computing_data_reduction          'CrysAlisPro 1.171.41.89a (Rigaku OD, 2020)'
_computing_molecular_graphics      'Olex2 1.3 (Dolomanov et al., 2009)'
_computing_publication_material    'Olex2 1.3 (Dolomanov et al., 2009)'
_computing_structure_refinement    'SHELXL 2018/3 (Sheldrick, 2015)'
_computing_structure_solution      'SHELXT 2018/2 (Sheldrick, 2018)'
_refine_diff_density_max           1.233
_refine_diff_density_min           -1.005
_refine_diff_density_rms           0.109
_refine_ls_extinction_coef         .
_refine_ls_extinction_method       none
_refine_ls_goodness_of_fit_ref     1.159
_refine_ls_hydrogen_treatment      constr
_refine_ls_matrix_type             full
_refine_ls_number_parameters       518
_refine_ls_number_reflns           12705
_refine_ls_number_restraints       14
_refine_ls_R_factor_all            0.0810
_refine_ls_R_factor_gt             0.0668
_refine_ls_restrained_S_all        1.167
_refine_ls_shift/su_max            0.001
_refine_ls_shift/su_mean           0.000
_refine_ls_structure_factor_coef   Fsqd
_refine_ls_weighting_details      
 'w=1/[\s^2^(Fo^2^)+(0.0657P)^2^+3.2597P] where P=(Fo^2^+2Fc^2^)/3'
_refine_ls_weighting_scheme        calc
_refine_ls_wR_factor_gt            0.1526
_refine_ls_wR_factor_ref           0.1591
_refine_special_details            ?
_olex2_refinement_description
;
1. Fixed Uiso
 At 1.2 times of:
  All C(H) groups, All C(H,H) groups, All C(H,H,H,H) groups, All N(H,H)
  groups, All N(H,H,H,H) groups
 At 1.5 times of:
  All C(H,H,H) groups
2. Restrained distances
 N007-C01D \\sim N007-C2
 with sigma of 0.02
 C00N-C01C \\sim C00N-C1
 with sigma of 0.04
 N009-C01C \\sim N009-C1
 with sigma of 0.02
 C00N-C01A \\sim C00N-C3
 with sigma of 0.02
 C00N-C01D \\sim C00N-C2
 with sigma of 0.02
 C011-C01C \\sim C011-C1
 with sigma of 0.02
 N007-C01C \\sim N007-C1
 with sigma of 0.04
 C011-C01G \\sim C011-C01H
 with sigma of 0.02
 C011-C01A \\sim C011-C3
 with sigma of 0.04
 C01A-C01G \\sim C3-C01H
 with sigma of 0.02
 N009-C01D \\sim N009-C2
 with sigma of 0.04
 C01C-C01D \\sim C1-C2
 with sigma of 0.02
 C00N-C01G \\sim C00N-C01H
 with sigma of 0.04
 C011-C01D \\sim C011-C2
 with sigma of 0.04
3. Others
 Sof(H00C)=Sof(H00D)=Sof(H00I)=Sof(H00J)=Sof(H01C)=Sof(H01D)=Sof(C1)=Sof(H1)=
 Sof(C2)=Sof(H2)=Sof(C3)=Sof(H3A)=Sof(H3B)=Sof(C01H)=Sof(H01Z)=Sof(HL)=1-FVAR(1)
 Sof(H00A)=Sof(H00B)=Sof(H00G)=Sof(H00H)=Sof(H01A)=Sof(H01B)=Sof(C01A)=
 Sof(H01T)=Sof(H01U)=Sof(C01C)=Sof(H01V)=Sof(C01D)=Sof(H01W)=Sof(C01G)=
 Sof(H01X)=Sof(H01Y)=FVAR(1)
4.a Ternary CH refined with riding coordinates:
 C014(H014), C01C(H01V), C01D(H01W), C1(H1), C2(H2), C4(H4A)
4.b Secondary CH2 refined with riding coordinates:
 N009(H00A,H00B), N009(H00C,H00D), C00N(H00G,H00H), C00N(H00I,H00J), N00P(H00S,
 H00T), C011(H01A,H01B), C011(H01C,H01D), C016(H4,HH), C01A(H01T,H01U), C01B(H5,
 HI), C01E(H6,HJ), C01F(H7,HK), C01G(H01X,H01Y), C3(H3A,H3B), C01H(H01Z,HL)
4.c Aromatic/amide H refined with riding coordinates:
 C00D(H00E), C00E(H00F), C00G(H00N), C00O(H00O), C00R(H00U), C00U(H00Y)
4.d Idealised Me refined as rotating group:
 C00M(H00P,H00Q,H00R), C00T(H00V,H00W,H00X), C00V(H00Z,H,HA), C00W(H00,HB,HC),
 C00Y(H3,HD,HE), C00Z(H00K,H00L,H00M), C010(H01,HF,HG), C012(H01E,H01F,H01G),
 C013(H01H,H01I,H01J), C017(H01K,H01L,H01M), C018(H01N,H01O,H01P), C019(H01Q,
 H01R,H01S)
;
_atom_sites_solution_hydrogens     geom
_atom_sites_solution_primary       dual
_atom_sites_solution_secondary     ?
loop_
  _atom_site_label
  _atom_site_type_symbol
  _atom_site_fract_x
  _atom_site_fract_y
  _atom_site_fract_z
  _atom_site_U_iso_or_equiv
  _atom_site_adp_type
  _atom_site_occupancy
  _atom_site_site_symmetry_order
  _atom_site_calc_flag
  _atom_site_refinement_flags_posn
  _atom_site_refinement_flags_adp
  _atom_site_refinement_flags_occupancy
  _atom_site_disorder_assembly
  _atom_site_disorder_group
 Cu1 Cu 0.43501(3) 0.44329(3) 0.20239(3) 0.02160(9) Uani 1 1 d . . . . .
 Cl1 Cl 0.25876(6) 0.52605(6) 0.26526(6) 0.02882(16) Uani 1 1 d . . . . .
 O1 O 0.53305(17) 0.56060(15) 0.15865(16) 0.0230(4) Uani 1 1 d . . . . .
 N1 N 0.3425(3) 0.3124(2) 0.2491(3) 0.0485(9) Uani 1 1 d . . . . .
 H00S H 0.316572 0.292958 0.314150 0.058 Uiso 1 1 calc R U . . .
 H00T H 0.277993 0.322498 0.224784 0.058 Uiso 1 1 calc R U . . .
 N2 N 0.5411(3) 0.37839(19) 0.1084(2) 0.0294(6) Uani 1 1 d . . . . .
 C1 C 0.4216(3) 0.2316(2) 0.2174(3) 0.0336(7) Uani 1 1 d . . . . .
 H4A H 0.479875 0.211036 0.257749 0.040 Uiso 1 1 calc R U . . .
 C2 C 0.3594(3) 0.1337(3) 0.2272(3) 0.0337(7) Uani 1 1 d . . . . .
 H4 H 0.314037 0.104124 0.294615 0.040 Uiso 1 1 calc R U . . .
 HH H 0.302382 0.151053 0.186704 0.040 Uiso 1 1 calc R U . . .
 C3 C 0.4516(3) 0.0548(3) 0.1962(3) 0.0389(8) Uani 1 1 d . . . . .
 H5 H 0.501485 0.030626 0.242199 0.047 Uiso 1 1 calc R U . . .
 HI H 0.409328 -0.004362 0.197734 0.047 Uiso 1 1 calc R U . . .
 C4 C 0.5313(5) 0.0993(3) 0.0958(4) 0.0632(15) Uani 1 1 d . . . . .
 H6 H 0.483975 0.108295 0.048810 0.076 Uiso 1 1 calc R U . . .
 HJ H 0.596419 0.049913 0.083337 0.076 Uiso 1 1 calc R U . . .
 C5 C 0.5871(4) 0.2031(3) 0.0789(4) 0.0735(19) Uani 1 1 d . . . . .
 H7 H 0.650052 0.191791 0.113544 0.088 Uiso 1 1 calc R U . . .
 HK H 0.624785 0.232752 0.009651 0.088 Uiso 1 1 calc R U . . .
 C6 C 0.4930(3) 0.2785(2) 0.1137(3) 0.0335(7) Uani 1 1 d . . . . .
 H014 H 0.435906 0.294675 0.072416 0.040 Uiso 1 1 calc R U . . .
 C7 C 0.6304(3) 0.4235(2) 0.0367(2) 0.0252(6) Uani 1 1 d . . . . .
 H00Y H 0.661475 0.392457 -0.012594 0.030 Uiso 1 1 calc R U . . .
 C8 C 0.6858(2) 0.5190(2) 0.0275(2) 0.0193(5) Uani 1 1 d . . . . .
 C9 C 0.7952(3) 0.5463(2) -0.0460(2) 0.0200(5) Uani 1 1 d . . . . .
 H00N H 0.822672 0.506822 -0.088938 0.024 Uiso 1 1 calc R U . . .
 C10 C 0.8625(2) 0.6291(2) -0.0564(2) 0.0192(5) Uani 1 1 d . . . . .
 C11 C 0.8161(2) 0.6860(2) 0.0116(2) 0.0198(5) Uani 1 1 d . . . . .
 H00U H 0.860098 0.742629 0.005837 0.024 Uiso 1 1 calc R U . . .
 C12 C 0.7100(2) 0.6630(2) 0.08587(19) 0.0176(5) Uani 1 1 d . . . . .
 C13 C 0.6375(2) 0.5789(2) 0.0931(2) 0.0183(5) Uani 1 1 d . . . . .
 C14 C 0.9842(3) 0.6590(2) -0.1344(2) 0.0217(5) Uani 1 1 d . . . . .
 C15 C 1.0450(3) 0.5649(2) -0.1674(2) 0.0259(6) Uani 1 1 d . . . . .
 H00 H 1.122057 0.584904 -0.213761 0.039 Uiso 1 1 calc R U . . .
 HB H 0.993525 0.541431 -0.197441 0.039 Uiso 1 1 calc R U . . .
 HC H 1.057244 0.509873 -0.111598 0.039 Uiso 1 1 calc R U . . .
 C16 C 0.9626(3) 0.7447(2) -0.2242(2) 0.0310(7) Uani 1 1 d . . . . .
 H01 H 1.039362 0.767696 -0.269672 0.047 Uiso 1 1 calc R U . . .
 HF H 0.920021 0.801997 -0.204055 0.047 Uiso 1 1 calc R U . . .
 HG H 0.914895 0.718125 -0.254985 0.047 Uiso 1 1 calc R U . . .
 C17 C 1.0744(3) 0.6995(3) -0.0952(2) 0.0301(6) Uani 1 1 d . . . . .
 H3 H 1.083220 0.649695 -0.035187 0.045 Uiso 1 1 calc R U . . .
 HD H 1.044461 0.764080 -0.083310 0.045 Uiso 1 1 calc R U . . .
 HE H 1.151964 0.709945 -0.142541 0.045 Uiso 1 1 calc R U . . .
 C18 C 0.6729(2) 0.7196(2) 0.1644(2) 0.0194(5) Uani 1 1 d . . . . .
 C19 C 0.5460(3) 0.7708(2) 0.1688(2) 0.0268(6) Uani 1 1 d . . . . .
 H00P H 0.524185 0.802223 0.220656 0.040 Uiso 1 1 calc R U . . .
 H00Q H 0.487506 0.719147 0.180737 0.040 Uiso 1 1 calc R U . . .
 H00R H 0.547116 0.823011 0.107594 0.040 Uiso 1 1 calc R U . . .
 C20 C 0.7622(3) 0.8048(2) 0.1462(2) 0.0261(6) Uani 1 1 d . . . . .
 H00V H 0.765153 0.855174 0.083769 0.039 Uiso 1 1 calc R U . . .
 H00W H 0.841747 0.774631 0.146712 0.039 Uiso 1 1 calc R U . . .
 H00X H 0.735804 0.837939 0.196770 0.039 Uiso 1 1 calc R U . . .
 C21 C 0.6749(3) 0.6398(2) 0.2641(2) 0.0237(5) Uani 1 1 d . . . . .
 H H 0.756184 0.612995 0.262323 0.036 Uiso 1 1 calc R U . . .
 H00Z H 0.648314 0.672890 0.314691 0.036 Uiso 1 1 calc R U . . .
 HA H 0.621518 0.583895 0.277278 0.036 Uiso 1 1 calc R U . . .
 Cu2 Cu 0.68320(3) 0.56991(3) 0.53919(3) 0.02309(9) Uani 1 1 d . . . . .
 Cl2 Cl 0.49891(7) 0.62522(6) 0.61763(6) 0.03433(18) Uani 1 1 d . . . . .
 O2 O 0.74366(19) 0.70599(16) 0.49243(16) 0.0268(4) Uani 1 1 d . . . . .
 N3 N 0.6243(2) 0.4248(2) 0.5740(2) 0.0298(6) Uani 1 1 d D . . . .
 H00A H 0.617066 0.392432 0.637303 0.036 Uiso 0.732(7) 1 calc R U P A 1
 H00B H 0.551862 0.426428 0.562274 0.036 Uiso 0.732(7) 1 calc R U P A 1
 H00C H 0.576276 0.406527 0.634689 0.036 Uiso 0.268(7) 1 calc R U P A 2
 H00D H 0.581539 0.421816 0.533344 0.036 Uiso 0.268(7) 1 calc R U P A 2
 N4 N 0.8332(2) 0.51668(19) 0.4684(2) 0.0296(6) Uani 1 1 d D . . . .
 C22a C 0.7143(4) 0.3694(3) 0.5134(3) 0.0216(9) Uani 0.732(7) 1 d D . P A 1
 H01V H 0.701280 0.388684 0.447746 0.026 Uiso 0.732(7) 1 calc R U P A 1
 C22b C 0.7354(9) 0.3499(7) 0.5665(9) 0.026(3) Uani 0.268(7) 1 d D . P A 2
 H1 H 0.776790 0.341322 0.618012 0.031 Uiso 0.268(7) 1 calc R U P A 2
 C23 C 0.7015(3) 0.2492(3) 0.5617(3) 0.0381(8) Uani 1 1 d D . . . .
 H01A H 0.711251 0.229661 0.627778 0.046 Uiso 0.732(7) 1 calc R U P A 1
 H01B H 0.621883 0.227593 0.564770 0.046 Uiso 0.732(7) 1 calc R U P A 1
 H01C H 0.677244 0.258589 0.502096 0.046 Uiso 0.268(7) 1 calc R U P A 2
 H01D H 0.634898 0.218344 0.617423 0.046 Uiso 0.268(7) 1 calc R U P A 2
 C24a C 0.8013(4) 0.1974(3) 0.4980(3) 0.0308(11) Uani 0.732(7) 1 d D . P A 1
 H01X H 0.795368 0.122609 0.525381 0.037 Uiso 0.732(7) 1 calc R U P A 1
 H01Y H 0.789770 0.216580 0.432591 0.037 Uiso 0.732(7) 1 calc R U P A 1
 C24b C 0.8251(11) 0.1754(8) 0.5635(8) 0.032(3) Uani 0.268(7) 1 d D . P A 2
 H01Z H 0.858340 0.175449 0.616768 0.039 Uiso 0.268(7) 1 calc R U P A 2
 HL H 0.808944 0.104584 0.569364 0.039 Uiso 0.268(7) 1 calc R U P A 2
 C25a C 0.9260(6) 0.2304(4) 0.4927(5) 0.0284(14) Uani 0.732(7) 1 d D . P A 1
 H01T H 0.987955 0.194784 0.454463 0.034 Uiso 0.732(7) 1 calc R U P A 1
 H01U H 0.937841 0.211524 0.558080 0.034 Uiso 0.732(7) 1 calc R U P A 1
 C25b C 0.9105(18) 0.2285(11) 0.4637(10) 0.038(5) Uani 0.268(7) 1 d D . P A 2
 H3A H 0.874978 0.224742 0.412837 0.046 Uiso 0.268(7) 1 calc R U P A 2
 H3B H 0.986965 0.189972 0.457128 0.046 Uiso 0.268(7) 1 calc R U P A 2
 C26 C 0.9382(3) 0.3469(2) 0.4457(2) 0.0249(6) Uani 1 1 d D . . . .
 H00G H 0.928692 0.365547 0.379691 0.030 Uiso 0.732(7) 1 calc R U P A 1
 H00H H 1.018395 0.367864 0.442058 0.030 Uiso 0.732(7) 1 calc R U P A 1
 H00I H 0.983696 0.352501 0.490013 0.030 Uiso 0.268(7) 1 calc R U P A 2
 H00J H 0.985028 0.377739 0.378955 0.030 Uiso 0.268(7) 1 calc R U P A 2
 C27a C 0.8401(3) 0.4038(3) 0.5069(3) 0.0175(8) Uani 0.732(7) 1 d D . P A 1
 H01W H 0.851438 0.385166 0.573063 0.021 Uiso 0.732(7) 1 calc R U P A 1
 C27b C 0.8146(10) 0.4010(7) 0.4651(9) 0.023(2) Uani 0.268(7) 1 d D . P A 2
 H2 H 0.773088 0.404172 0.414874 0.028 Uiso 0.268(7) 1 calc R U P A 2
 C28 C 0.9174(3) 0.5717(2) 0.3998(2) 0.0267(6) Uani 1 1 d . . . . .
 H00O H 0.983358 0.536714 0.370259 0.032 Uiso 1 1 calc R U . . .
 C29 C 0.9174(2) 0.6834(2) 0.3651(2) 0.0194(5) Uani 1 1 d . . . . .
 C30 C 1.0115(2) 0.7298(2) 0.2829(2) 0.0184(5) Uani 1 1 d . . . . .
 H00E H 1.070389 0.687488 0.255699 0.022 Uiso 1 1 calc R U . . .
 C31 C 1.0194(2) 0.8356(2) 0.24141(19) 0.0181(5) Uani 1 1 d . . . . .
 C32 C 0.9254(2) 0.8956(2) 0.2836(2) 0.0211(5) Uani 1 1 d . . . . .
 H00F H 0.927626 0.967244 0.255318 0.025 Uiso 1 1 calc R U . . .
 C33 C 0.8300(2) 0.8551(2) 0.3642(2) 0.0215(5) Uani 1 1 d . . . . .
 C34 C 0.8273(2) 0.7455(2) 0.4107(2) 0.0208(5) Uani 1 1 d . . . . .
 C35 C 1.1229(2) 0.8853(2) 0.1520(2) 0.0212(5) Uani 1 1 d . . . . .
 C36 C 1.1022(3) 0.8699(3) 0.0602(2) 0.0366(8) Uani 1 1 d . . . . .
 H01N H 1.164945 0.903978 0.004030 0.055 Uiso 1 1 calc R U . . .
 H01O H 1.024378 0.898898 0.051875 0.055 Uiso 1 1 calc R U . . .
 H01P H 1.104140 0.797049 0.066970 0.055 Uiso 1 1 calc R U . . .
 C37 C 1.1325(3) 1.0019(2) 0.1352(3) 0.0374(8) Uani 1 1 d . . . . .
 H01K H 1.139421 1.013110 0.193992 0.056 Uiso 1 1 calc R U . . .
 H01L H 1.061088 1.037204 0.118065 0.056 Uiso 1 1 calc R U . . .
 H01M H 1.203078 1.028391 0.082996 0.056 Uiso 1 1 calc R U . . .
 C38 C 1.2446(3) 0.8354(3) 0.1665(3) 0.0340(7) Uani 1 1 d . . . . .
 H01E H 1.308811 0.867812 0.110789 0.051 Uiso 1 1 calc R U . . .
 H01F H 1.243667 0.762690 0.173664 0.051 Uiso 1 1 calc R U . . .
 H01G H 1.257871 0.844367 0.224354 0.051 Uiso 1 1 calc R U . . .
 C39 C 0.7292(3) 0.9261(2) 0.4043(2) 0.0264(6) Uani 1 1 d . . . . .
 C40 C 0.6035(3) 0.8898(3) 0.4100(3) 0.0313(7) Uani 1 1 d . . . . .
 H00K H 0.601460 0.887922 0.346550 0.047 Uiso 1 1 calc R U . . .
 H00L H 0.541932 0.937255 0.430928 0.047 Uiso 1 1 calc R U . . .
 H00M H 0.588733 0.821734 0.455922 0.047 Uiso 1 1 calc R U . . .
 C41 C 0.7432(3) 1.0395(2) 0.3388(3) 0.0348(7) Uani 1 1 d . . . . .
 H01H H 0.818488 1.065780 0.337770 0.052 Uiso 1 1 calc R U . . .
 H01I H 0.676713 1.080572 0.364302 0.052 Uiso 1 1 calc R U . . .
 H01J H 0.742998 1.042838 0.273529 0.052 Uiso 1 1 calc R U . . .
 C42 C 0.7346(3) 0.9231(3) 0.5072(3) 0.0360(7) Uani 1 1 d . . . . .
 H01Q H 0.721924 0.853436 0.550225 0.054 Uiso 1 1 calc R U . . .
 H01R H 0.672407 0.968094 0.531671 0.054 Uiso 1 1 calc R U . . .
 H01S H 0.812864 0.945927 0.503826 0.054 Uiso 1 1 calc R U . . .

loop_
  _atom_site_aniso_label
  _atom_site_aniso_U_11
  _atom_site_aniso_U_22
  _atom_site_aniso_U_33
  _atom_site_aniso_U_23
  _atom_site_aniso_U_13
  _atom_site_aniso_U_12
 Cu1 0.01613(16) 0.01756(17) 0.0332(2) -0.01578(14) -0.00061(13) 0.00059(12)
 Cl1 0.0180(3) 0.0326(4) 0.0430(4) -0.0257(3) -0.0050(3) 0.0061(3)
 O1 0.0171(9) 0.0183(9) 0.0352(11) -0.0155(8) -0.0010(8) 0.0003(7)
 N1 0.0404(17) 0.0348(16) 0.066(2) -0.0364(16) 0.0224(15) -0.0154(13)
 N2 0.0350(14) 0.0179(12) 0.0338(14) -0.0162(10) 0.0043(11) -0.0031(10)
 C1 0.0371(17) 0.0201(14) 0.0417(18) -0.0165(13) 0.0028(14) -0.0049(12)
 C2 0.0379(17) 0.0255(15) 0.0360(17) -0.0177(13) 0.0067(14) -0.0111(13)
 C3 0.043(2) 0.0189(15) 0.058(2) -0.0119(14) -0.0195(17) 0.0039(13)
 C4 0.071(3) 0.0255(18) 0.077(3) -0.033(2) 0.034(2) -0.0180(18)
 C5 0.058(3) 0.031(2) 0.111(4) -0.047(2) 0.048(3) -0.0220(19)
 C6 0.0432(18) 0.0175(14) 0.0371(17) -0.0136(12) 0.0017(14) -0.0049(12)
 C7 0.0282(14) 0.0175(13) 0.0303(15) -0.0130(11) -0.0014(11) -0.0003(10)
 C8 0.0189(12) 0.0165(12) 0.0245(13) -0.0097(10) -0.0062(10) 0.0028(9)
 C9 0.0237(13) 0.0172(12) 0.0207(12) -0.0086(10) -0.0068(10) 0.0047(10)
 C10 0.0197(12) 0.0168(12) 0.0204(12) -0.0061(10) -0.0049(10) 0.0032(9)
 C11 0.0215(12) 0.0149(11) 0.0241(13) -0.0075(10) -0.0066(10) 0.0019(9)
 C12 0.0169(11) 0.0143(11) 0.0234(13) -0.0082(9) -0.0069(10) 0.0045(9)
 C13 0.0176(12) 0.0155(11) 0.0241(13) -0.0085(10) -0.0078(10) 0.0053(9)
 C14 0.0222(13) 0.0180(12) 0.0232(13) -0.0077(10) -0.0021(10) 0.0014(10)
 C15 0.0275(14) 0.0214(14) 0.0257(14) -0.0094(11) -0.0003(11) 0.0031(11)
 C16 0.0341(16) 0.0228(14) 0.0301(16) -0.0033(12) -0.0049(13) 0.0022(12)
 C17 0.0218(14) 0.0371(17) 0.0345(16) -0.0182(14) -0.0031(12) -0.0009(12)
 C18 0.0174(12) 0.0179(12) 0.0262(13) -0.0124(10) -0.0045(10) 0.0001(9)
 C19 0.0214(13) 0.0228(14) 0.0406(17) -0.0190(12) -0.0061(12) 0.0056(11)
 C20 0.0269(14) 0.0249(14) 0.0299(15) -0.0153(12) -0.0024(11) -0.0062(11)
 C21 0.0224(13) 0.0260(14) 0.0246(14) -0.0114(11) -0.0044(11) -0.0013(11)
 Cu2 0.01664(16) 0.01989(17) 0.03038(19) -0.00878(14) -0.00155(13) 0.00163(12)
 Cl2 0.0196(3) 0.0255(4) 0.0481(5) -0.0078(3) 0.0018(3) 0.0030(3)
 O2 0.0215(10) 0.0192(10) 0.0353(12) -0.0108(8) 0.0020(8) 0.0014(8)
 N3 0.0199(12) 0.0273(13) 0.0428(15) -0.0153(11) -0.0030(11) -0.0015(10)
 N4 0.0259(13) 0.0147(11) 0.0364(14) -0.0019(10) 0.0017(11) 0.0062(9)
 C22a 0.0256(19) 0.0173(17) 0.026(2) -0.0098(15) -0.0099(16) 0.0003(14)
 C22b 0.028(6) 0.023(5) 0.024(6) -0.012(4) 0.001(5) 0.001(4)
 C23 0.0335(17) 0.0261(16) 0.057(2) -0.0231(15) -0.0003(15) -0.0064(13)
 C24a 0.045(3) 0.0171(19) 0.035(3) -0.0136(17) -0.011(2) -0.0003(17)
 C24b 0.054(8) 0.011(5) 0.025(6) -0.004(4) -0.002(5) 0.000(5)
 C25a 0.040(3) 0.016(2) 0.026(3) -0.008(2) -0.005(2) 0.0079(18)
 C25b 0.052(11) 0.032(8) 0.013(7) 0.008(6) -0.003(7) 0.014(7)
 C26 0.0297(15) 0.0207(13) 0.0233(14) -0.0097(11) -0.0040(11) 0.0060(11)
 C27a 0.0235(18) 0.0124(16) 0.0201(19) -0.0099(14) -0.0066(15) 0.0026(13)
 C27b 0.036(6) 0.012(5) 0.026(6) -0.008(4) -0.009(5) -0.003(4)
 C28 0.0223(13) 0.0176(13) 0.0337(16) -0.0056(11) -0.0022(11) 0.0077(10)
 C29 0.0164(11) 0.0155(12) 0.0259(13) -0.0063(10) -0.0058(10) 0.0029(9)
 C30 0.0153(11) 0.0182(12) 0.0231(13) -0.0097(10) -0.0045(9) 0.0039(9)
 C31 0.0166(11) 0.0179(12) 0.0215(12) -0.0087(10) -0.0049(9) 0.0011(9)
 C32 0.0194(12) 0.0150(12) 0.0308(14) -0.0092(10) -0.0084(11) 0.0034(9)
 C33 0.0177(12) 0.0182(12) 0.0316(14) -0.0125(11) -0.0078(10) 0.0056(9)
 C34 0.0151(11) 0.0208(13) 0.0276(14) -0.0107(11) -0.0048(10) 0.0033(9)
 C35 0.0190(12) 0.0172(12) 0.0260(14) -0.0063(10) -0.0046(10) 0.0017(9)
 C36 0.0295(16) 0.051(2) 0.0308(17) -0.0171(15) -0.0025(13) -0.0072(15)
 C37 0.0391(18) 0.0211(15) 0.0422(19) -0.0093(13) 0.0054(15) -0.0017(13)
 C38 0.0189(14) 0.0302(16) 0.0436(19) -0.0011(14) -0.0048(13) -0.0007(12)
 C39 0.0203(13) 0.0202(13) 0.0384(16) -0.0141(12) -0.0033(12) 0.0059(10)
 C40 0.0192(13) 0.0290(16) 0.0452(19) -0.0166(14) -0.0045(12) 0.0083(11)
 C41 0.0285(16) 0.0202(14) 0.051(2) -0.0125(14) -0.0047(14) 0.0099(12)
 C42 0.0380(18) 0.0295(16) 0.047(2) -0.0249(15) -0.0105(15) 0.0105(13)

_geom_special_details
;
 All esds (except the esd in the dihedral angle between two l.s. planes)
 are estimated using the full covariance matrix.  The cell esds are taken
 into account individually in the estimation of esds in distances, angles
 and torsion angles; correlations between esds in cell parameters are only
 used when they are defined by crystal symmetry.  An approximate (isotropic)
 treatment of cell esds is used for estimating esds involving l.s. planes.
;
loop_
  _geom_bond_atom_site_label_1
  _geom_bond_atom_site_label_2
  _geom_bond_distance
  _geom_bond_site_symmetry_2
  _geom_bond_publ_flag
 Cu1 Cl1 2.3166(7) . ?
 Cu1 O1 1.8771(19) . ?
 Cu1 N1 1.988(3) . ?
 Cu1 N2 1.958(2) . ?
 O1 C13 1.306(3) . ?
 N1 H00S 0.8900 . ?
 N1 H00T 0.8900 . ?
 N1 C1 1.461(4) . ?
 N2 C6 1.485(4) . ?
 N2 C7 1.293(4) . ?
 C1 H4A 0.9800 . ?
 C2 C1 1.519(4) . ?
 C2 H4 0.9700 . ?
 C2 HH 0.9700 . ?
 C2 C3 1.512(5) . ?
 C3 H5 0.9700 . ?
 C3 HI 0.9700 . ?
 C3 C4 1.490(6) . ?
 C4 H6 0.9700 . ?
 C4 HJ 0.9700 . ?
 C4 C5 1.525(5) . ?
 C5 H7 0.9700 . ?
 C5 HK 0.9700 . ?
 C6 C1 1.500(5) . ?
 C6 C5 1.510(5) . ?
 C6 H014 0.9800 . ?
 C7 H00Y 0.9300 . ?
 C8 C7 1.452(4) . ?
 C8 C13 1.426(4) . ?
 C9 C8 1.409(4) . ?
 C9 H00N 0.9300 . ?
 C10 C9 1.372(4) . ?
 C10 C11 1.421(4) . ?
 C10 C14 1.542(4) . ?
 C11 H00U 0.9300 . ?
 C12 C11 1.383(4) . ?
 C12 C13 1.437(4) . ?
 C12 C18 1.538(4) . ?
 C14 C15 1.544(4) . ?
 C14 C16 1.532(4) . ?
 C14 C17 1.536(4) . ?
 C15 H00 0.9600 . ?
 C15 HB 0.9600 . ?
 C15 HC 0.9600 . ?
 C16 H01 0.9600 . ?
 C16 HF 0.9600 . ?
 C16 HG 0.9600 . ?
 C17 H3 0.9600 . ?
 C17 HD 0.9600 . ?
 C17 HE 0.9600 . ?
 C18 C19 1.539(4) . ?
 C18 C20 1.531(4) . ?
 C18 C21 1.543(4) . ?
 C19 H00P 0.9600 . ?
 C19 H00Q 0.9600 . ?
 C19 H00R 0.9600 . ?
 C20 H00V 0.9600 . ?
 C20 H00W 0.9600 . ?
 C20 H00X 0.9600 . ?
 C21 H 0.9600 . ?
 C21 H00Z 0.9600 . ?
 C21 HA 0.9600 . ?
 Cu2 Cl2 2.2906(8) . ?
 Cu2 O2 1.886(2) . ?
 Cu2 N3 2.008(3) . ?
 Cu2 N4 1.951(3) . ?
 O2 C34 1.317(3) . ?
 N3 H00A 0.8900 . ?
 N3 H00B 0.8900 . ?
 N3 H00C 0.8900 . ?
 N3 H00D 0.8900 . ?
 N3 C22a 1.483(5) . ?
 N3 C22b 1.548(10) . ?
 N4 C27a 1.459(4) . ?
 N4 C27b 1.623(9) . ?
 N4 C28 1.286(4) . ?
 C22a H01V 0.9800 . ?
 C22a C27a 1.525(5) . ?
 C22b H1 0.9800 . ?
 C22b C27b 1.515(13) . ?
 C23 C22a 1.567(5) . ?
 C23 C22b 1.486(10) . ?
 C23 H01A 0.9700 . ?
 C23 H01B 0.9700 . ?
 C23 H01C 0.9700 . ?
 C23 H01D 0.9700 . ?
 C23 C24a 1.535(6) . ?
 C23 C24b 1.649(12) . ?
 C24a H01X 0.9700 . ?
 C24a H01Y 0.9700 . ?
 C24b H01Z 0.9700 . ?
 C24b HL 0.9700 . ?
 C25a C24a 1.512(7) . ?
 C25a H01T 0.9700 . ?
 C25a H01U 0.9700 . ?
 C25b C24b 1.534(14) . ?
 C25b H3A 0.9700 . ?
 C25b H3B 0.9700 . ?
 C26 C25a 1.519(6) . ?
 C26 C25b 1.594(15) . ?
 C26 H00G 0.9700 . ?
 C26 H00H 0.9700 . ?
 C26 H00I 0.9700 . ?
 C26 H00J 0.9700 . ?
 C26 C27a 1.546(4) . ?
 C26 C27b 1.523(10) . ?
 C27a H01W 0.9800 . ?
 C27b H2 0.9800 . ?
 C28 H00O 0.9300 . ?
 C29 C28 1.439(4) . ?
 C30 C29 1.407(4) . ?
 C30 H00E 0.9300 . ?
 C30 C31 1.374(4) . ?
 C31 C35 1.535(4) . ?
 C32 C31 1.409(4) . ?
 C32 H00F 0.9300 . ?
 C32 C33 1.385(4) . ?
 C33 C39 1.540(4) . ?
 C34 C29 1.426(4) . ?
 C34 C33 1.431(4) . ?
 C35 C36 1.530(4) . ?
 C35 C37 1.534(4) . ?
 C35 C38 1.526(4) . ?
 C36 H01N 0.9600 . ?
 C36 H01O 0.9600 . ?
 C36 H01P 0.9600 . ?
 C37 H01K 0.9600 . ?
 C37 H01L 0.9600 . ?
 C37 H01M 0.9600 . ?
 C38 H01E 0.9600 . ?
 C38 H01F 0.9600 . ?
 C38 H01G 0.9600 . ?
 C39 C40 1.539(4) . ?
 C39 C41 1.538(4) . ?
 C39 C42 1.538(5) . ?
 C40 H00K 0.9600 . ?
 C40 H00L 0.9600 . ?
 C40 H00M 0.9600 . ?
 C41 H01H 0.9600 . ?
 C41 H01I 0.9600 . ?
 C41 H01J 0.9600 . ?
 C42 H01Q 0.9600 . ?
 C42 H01R 0.9600 . ?
 C42 H01S 0.9600 . ?

loop_
  _geom_angle_atom_site_label_1
  _geom_angle_atom_site_label_2
  _geom_angle_atom_site_label_3
  _geom_angle
  _geom_angle_site_symmetry_1
  _geom_angle_site_symmetry_3
  _geom_angle_publ_flag
 O1 Cu1 Cl1 95.12(6) . . ?
 O1 Cu1 N1 175.66(12) . . ?
 O1 Cu1 N2 93.24(9) . . ?
 N1 Cu1 Cl1 88.84(9) . . ?
 N2 Cu1 Cl1 154.47(9) . . ?
 N2 Cu1 N1 83.89(11) . . ?
 C13 O1 Cu1 128.75(17) . . ?
 Cu1 N1 H00S 109.9 . . ?
 Cu1 N1 H00T 109.9 . . ?
 H00S N1 H00T 108.3 . . ?
 C1 N1 Cu1 109.1(2) . . ?
 C1 N1 H00S 109.9 . . ?
 C1 N1 H00T 109.9 . . ?
 C6 N2 Cu1 112.53(19) . . ?
 C7 N2 Cu1 125.0(2) . . ?
 C7 N2 C6 121.2(2) . . ?
 N1 C1 H4A 107.2 . . ?
 N1 C1 C2 116.2(3) . . ?
 N1 C1 C6 108.2(3) . . ?
 C2 C1 H4A 107.2 . . ?
 C6 C1 H4A 107.2 . . ?
 C6 C1 C2 110.4(3) . . ?
 C1 C2 H4 109.5 . . ?
 C1 C2 HH 109.5 . . ?
 H4 C2 HH 108.1 . . ?
 C3 C2 C1 110.9(3) . . ?
 C3 C2 H4 109.5 . . ?
 C3 C2 HH 109.5 . . ?
 C2 C3 H5 109.3 . . ?
 C2 C3 HI 109.3 . . ?
 H5 C3 HI 107.9 . . ?
 C4 C3 C2 111.8(3) . . ?
 C4 C3 H5 109.3 . . ?
 C4 C3 HI 109.3 . . ?
 C3 C4 H6 108.6 . . ?
 C3 C4 HJ 108.6 . . ?
 C3 C4 C5 114.5(4) . . ?
 H6 C4 HJ 107.6 . . ?
 C5 C4 H6 108.6 . . ?
 C5 C4 HJ 108.6 . . ?
 C4 C5 H7 109.3 . . ?
 C4 C5 HK 109.3 . . ?
 H7 C5 HK 107.9 . . ?
 C6 C5 C4 111.7(3) . . ?
 C6 C5 H7 109.3 . . ?
 C6 C5 HK 109.3 . . ?
 N2 C6 C1 107.1(3) . . ?
 N2 C6 C5 115.4(3) . . ?
 N2 C6 H014 107.5 . . ?
 C1 C6 C5 111.5(3) . . ?
 C1 C6 H014 107.5 . . ?
 C5 C6 H014 107.5 . . ?
 N2 C7 H00Y 117.5 . . ?
 N2 C7 C8 124.9(3) . . ?
 C8 C7 H00Y 117.5 . . ?
 C9 C8 C7 116.4(2) . . ?
 C9 C8 C13 121.2(2) . . ?
 C13 C8 C7 122.2(2) . . ?
 C8 C9 H00N 118.9 . . ?
 C10 C9 C8 122.2(2) . . ?
 C10 C9 H00N 118.9 . . ?
 C9 C10 C11 116.2(2) . . ?
 C9 C10 C14 123.3(2) . . ?
 C11 C10 C14 120.5(2) . . ?
 C10 C11 H00U 117.7 . . ?
 C12 C11 C10 124.5(2) . . ?
 C12 C11 H00U 117.7 . . ?
 C11 C12 C13 118.6(2) . . ?
 C11 C12 C18 121.7(2) . . ?
 C13 C12 C18 119.5(2) . . ?
 O1 C13 C8 123.6(2) . . ?
 O1 C13 C12 119.3(2) . . ?
 C8 C13 C12 117.1(2) . . ?
 C10 C14 C15 111.3(2) . . ?
 C16 C14 C10 109.9(2) . . ?
 C16 C14 C15 108.6(2) . . ?
 C16 C14 C17 108.0(2) . . ?
 C17 C14 C10 111.5(2) . . ?
 C17 C14 C15 107.5(2) . . ?
 C14 C15 H00 109.5 . . ?
 C14 C15 HB 109.5 . . ?
 C14 C15 HC 109.5 . . ?
 H00 C15 HB 109.5 . . ?
 H00 C15 HC 109.5 . . ?
 HB C15 HC 109.5 . . ?
 C14 C16 H01 109.5 . . ?
 C14 C16 HF 109.5 . . ?
 C14 C16 HG 109.5 . . ?
 H01 C16 HF 109.5 . . ?
 H01 C16 HG 109.5 . . ?
 HF C16 HG 109.5 . . ?
 C14 C17 H3 109.5 . . ?
 C14 C17 HD 109.5 . . ?
 C14 C17 HE 109.5 . . ?
 H3 C17 HD 109.5 . . ?
 H3 C17 HE 109.5 . . ?
 HD C17 HE 109.5 . . ?
 C12 C18 C19 111.8(2) . . ?
 C12 C18 C21 108.1(2) . . ?
 C19 C18 C21 110.2(2) . . ?
 C20 C18 C12 112.2(2) . . ?
 C20 C18 C19 107.4(2) . . ?
 C20 C18 C21 107.0(2) . . ?
 C18 C19 H00P 109.5 . . ?
 C18 C19 H00Q 109.5 . . ?
 C18 C19 H00R 109.5 . . ?
 H00P C19 H00Q 109.5 . . ?
 H00P C19 H00R 109.5 . . ?
 H00Q C19 H00R 109.5 . . ?
 C18 C20 H00V 109.5 . . ?
 C18 C20 H00W 109.5 . . ?
 C18 C20 H00X 109.5 . . ?
 H00V C20 H00W 109.5 . . ?
 H00V C20 H00X 109.5 . . ?
 H00W C20 H00X 109.5 . . ?
 C18 C21 H 109.5 . . ?
 C18 C21 H00Z 109.5 . . ?
 C18 C21 HA 109.5 . . ?
 H C21 HA 109.5 . . ?
 H00Z C21 H 109.5 . . ?
 H00Z C21 HA 109.5 . . ?
 O2 Cu2 Cl2 91.10(7) . . ?
 O2 Cu2 N3 173.88(11) . . ?
 O2 Cu2 N4 92.02(10) . . ?
 N3 Cu2 Cl2 92.54(8) . . ?
 N4 Cu2 Cl2 175.46(9) . . ?
 N4 Cu2 N3 84.07(11) . . ?
 C34 O2 Cu2 126.39(18) . . ?
 Cu2 N3 H00A 110.1 . . ?
 Cu2 N3 H00B 110.1 . . ?
 Cu2 N3 H00C 109.9 . . ?
 Cu2 N3 H00D 109.9 . . ?
 H00A N3 H00B 108.4 . . ?
 H00C N3 H00D 108.3 . . ?
 C22a N3 Cu2 107.9(2) . . ?
 C22a N3 H00A 110.1 . . ?
 C22a N3 H00B 110.1 . . ?
 C22b N3 Cu2 109.0(4) . . ?
 C22b N3 H00C 109.9 . . ?
 C22b N3 H00D 109.9 . . ?
 C27a N4 Cu2 110.4(2) . . ?
 C27b N4 Cu2 111.0(4) . . ?
 C28 N4 Cu2 125.9(2) . . ?
 C28 N4 C27a 123.7(3) . . ?
 C28 N4 C27b 117.3(4) . . ?
 N3 C22a H01V 109.6 . . ?
 N3 C22a C23 110.2(3) . . ?
 N3 C22a C27a 107.0(3) . . ?
 C23 C22a H01V 109.6 . . ?
 C27a C22a H01V 109.6 . . ?
 C27a C22a C23 110.6(3) . . ?
 N3 C22b H1 112.6 . . ?
 C23 C22b N3 111.1(7) . . ?
 C23 C22b H1 112.6 . . ?
 C23 C22b C27b 104.6(8) . . ?
 C27b C22b N3 102.6(8) . . ?
 C27b C22b H1 112.6 . . ?
 C22a C23 H01A 110.3 . . ?
 C22a C23 H01B 110.3 . . ?
 C22b C23 H01C 110.7 . . ?
 C22b C23 H01D 110.7 . . ?
 C22b C23 C24b 105.2(6) . . ?
 H01A C23 H01B 108.5 . . ?
 H01C C23 H01D 108.8 . . ?
 C24a C23 C22a 107.2(3) . . ?
 C24a C23 H01A 110.3 . . ?
 C24a C23 H01B 110.3 . . ?
 C24b C23 H01C 110.7 . . ?
 C24b C23 H01D 110.7 . . ?
 C23 C24a H01X 109.5 . . ?
 C23 C24a H01Y 109.5 . . ?
 H01X C24a H01Y 108.1 . . ?
 C25a C24a C23 110.9(4) . . ?
 C25a C24a H01X 109.5 . . ?
 C25a C24a H01Y 109.5 . . ?
 C23 C24b H01Z 111.4 . . ?
 C23 C24b HL 111.4 . . ?
 H01Z C24b HL 109.2 . . ?
 C25b C24b C23 102.0(10) . . ?
 C25b C24b H01Z 111.4 . . ?
 C25b C24b HL 111.4 . . ?
 C24a C25a H01T 109.7 . . ?
 C24a C25a H01U 109.7 . . ?
 C24a C25a C26 109.8(4) . . ?
 H01T C25a H01U 108.2 . . ?
 C26 C25a H01T 109.7 . . ?
 C26 C25a H01U 109.7 . . ?
 C24b C25b H3A 108.5 . . ?
 C24b C25b H3B 108.5 . . ?
 C24b C25b C26 115.0(11) . . ?
 H3A C25b H3B 107.5 . . ?
 C26 C25b H3A 108.5 . . ?
 C26 C25b H3B 108.5 . . ?
 C25a C26 H00G 109.7 . . ?
 C25a C26 H00H 109.7 . . ?
 C25a C26 C27a 109.8(3) . . ?
 C25b C26 H00I 110.6 . . ?
 C25b C26 H00J 110.6 . . ?
 H00G C26 H00H 108.2 . . ?
 H00I C26 H00J 108.7 . . ?
 C27a C26 H00G 109.7 . . ?
 C27a C26 H00H 109.7 . . ?
 C27b C26 C25b 105.9(8) . . ?
 C27b C26 H00I 110.6 . . ?
 C27b C26 H00J 110.6 . . ?
 N4 C27a C22a 103.5(3) . . ?
 N4 C27a C26 117.1(3) . . ?
 N4 C27a H01W 108.8 . . ?
 C22a C27a C26 109.4(3) . . ?
 C22a C27a H01W 108.8 . . ?
 C26 C27a H01W 108.8 . . ?
 N4 C27b H2 110.8 . . ?
 C22b C27b N4 103.1(7) . . ?
 C22b C27b C26 112.0(8) . . ?
 C22b C27b H2 110.8 . . ?
 C26 C27b N4 109.1(7) . . ?
 C26 C27b H2 110.8 . . ?
 N4 C28 H00O 117.5 . . ?
 N4 C28 C29 125.0(3) . . ?
 C29 C28 H00O 117.5 . . ?
 C30 C29 C28 116.8(2) . . ?
 C30 C29 C34 120.7(2) . . ?
 C34 C29 C28 122.5(2) . . ?
 C29 C30 H00E 118.9 . . ?
 C31 C30 C29 122.2(2) . . ?
 C31 C30 H00E 118.9 . . ?
 C30 C31 C32 116.4(2) . . ?
 C30 C31 C35 121.7(2) . . ?
 C32 C31 C35 121.9(2) . . ?
 C31 C32 H00F 117.8 . . ?
 C33 C32 C31 124.4(2) . . ?
 C33 C32 H00F 117.8 . . ?
 C32 C33 C34 118.6(2) . . ?
 C32 C33 C39 121.1(2) . . ?
 C34 C33 C39 120.3(2) . . ?
 O2 C34 C29 122.9(2) . . ?
 O2 C34 C33 119.8(2) . . ?
 C29 C34 C33 117.3(2) . . ?
 C36 C35 C31 109.8(2) . . ?
 C36 C35 C37 108.5(3) . . ?
 C37 C35 C31 112.2(2) . . ?
 C38 C35 C31 110.1(2) . . ?
 C38 C35 C36 109.1(3) . . ?
 C38 C35 C37 107.0(3) . . ?
 C35 C36 H01N 109.5 . . ?
 C35 C36 H01O 109.5 . . ?
 C35 C36 H01P 109.5 . . ?
 H01N C36 H01O 109.5 . . ?
 H01N C36 H01P 109.5 . . ?
 H01O C36 H01P 109.5 . . ?
 C35 C37 H01K 109.5 . . ?
 C35 C37 H01L 109.5 . . ?
 C35 C37 H01M 109.5 . . ?
 H01K C37 H01L 109.5 . . ?
 H01K C37 H01M 109.5 . . ?
 H01L C37 H01M 109.5 . . ?
 C35 C38 H01E 109.5 . . ?
 C35 C38 H01F 109.5 . . ?
 C35 C38 H01G 109.5 . . ?
 H01E C38 H01F 109.5 . . ?
 H01E C38 H01G 109.5 . . ?
 H01F C38 H01G 109.5 . . ?
 C40 C39 C33 110.2(2) . . ?
 C41 C39 C33 111.9(3) . . ?
 C41 C39 C40 107.7(3) . . ?
 C41 C39 C42 108.1(3) . . ?
 C42 C39 C33 109.6(3) . . ?
 C42 C39 C40 109.3(3) . . ?
 C39 C40 H00K 109.5 . . ?
 C39 C40 H00L 109.5 . . ?
 C39 C40 H00M 109.5 . . ?
 H00K C40 H00L 109.5 . . ?
 H00K C40 H00M 109.5 . . ?
 H00L C40 H00M 109.5 . . ?
 C39 C41 H01H 109.5 . . ?
 C39 C41 H01I 109.5 . . ?
 C39 C41 H01J 109.5 . . ?
 H01H C41 H01I 109.5 . . ?
 H01H C41 H01J 109.5 . . ?
 H01I C41 H01J 109.5 . . ?
 C39 C42 H01Q 109.5 . . ?
 C39 C42 H01R 109.5 . . ?
 C39 C42 H01S 109.5 . . ?
 H01Q C42 H01R 109.5 . . ?
 H01Q C42 H01S 109.5 . . ?
 H01R C42 H01S 109.5 . . ?

loop_
  _geom_torsion_atom_site_label_1
  _geom_torsion_atom_site_label_2
  _geom_torsion_atom_site_label_3
  _geom_torsion_atom_site_label_4
  _geom_torsion
  _geom_torsion_site_symmetry_1
  _geom_torsion_site_symmetry_2
  _geom_torsion_site_symmetry_3
  _geom_torsion_site_symmetry_4
  _geom_torsion_publ_flag
 Cu1 O1 C13 C8 13.1(4) . . . . ?
 Cu1 O1 C13 C12 -166.39(19) . . . . ?
 Cu1 N1 C1 C2 -167.1(3) . . . . ?
 Cu1 N1 C1 C6 -42.3(4) . . . . ?
 Cu1 N2 C6 C1 -30.1(4) . . . . ?
 Cu1 N2 C6 C5 -154.8(4) . . . . ?
 Cu1 N2 C7 C8 15.8(5) . . . . ?
 Cl1 Cu1 O1 C13 -160.1(2) . . . . ?
 N2 Cu1 O1 C13 -4.3(2) . . . . ?
 N2 C6 C1 N1 46.6(4) . . . . ?
 N2 C6 C1 C2 174.8(3) . . . . ?
 N2 C6 C5 C4 174.7(4) . . . . ?
 C1 C2 C3 C4 -54.2(5) . . . . ?
 C1 C6 C5 C4 52.3(6) . . . . ?
 C2 C3 C4 C5 49.5(6) . . . . ?
 C3 C2 C1 N1 -177.5(3) . . . . ?
 C3 C2 C1 C6 58.8(4) . . . . ?
 C3 C4 C5 C6 -48.5(7) . . . . ?
 C5 C6 C1 N1 173.7(4) . . . . ?
 C5 C6 C1 C2 -58.1(5) . . . . ?
 C6 N2 C7 C8 -177.7(3) . . . . ?
 C7 N2 C6 C1 161.9(3) . . . . ?
 C7 N2 C6 C5 37.2(5) . . . . ?
 C7 C8 C13 O1 -8.6(4) . . . . ?
 C7 C8 C13 C12 170.9(3) . . . . ?
 C9 C8 C7 N2 169.1(3) . . . . ?
 C9 C8 C13 O1 175.8(3) . . . . ?
 C9 C8 C13 C12 -4.7(4) . . . . ?
 C9 C10 C11 C12 0.2(4) . . . . ?
 C9 C10 C14 C15 -23.6(4) . . . . ?
 C9 C10 C14 C16 96.7(3) . . . . ?
 C9 C10 C14 C17 -143.6(3) . . . . ?
 C10 C9 C8 C7 -173.8(3) . . . . ?
 C10 C9 C8 C13 2.1(4) . . . . ?
 C11 C10 C9 C8 0.3(4) . . . . ?
 C11 C10 C14 C15 154.3(3) . . . . ?
 C11 C10 C14 C16 -85.4(3) . . . . ?
 C11 C10 C14 C17 34.3(4) . . . . ?
 C11 C12 C13 O1 -175.4(2) . . . . ?
 C11 C12 C13 C8 5.1(4) . . . . ?
 C11 C12 C18 C19 123.7(3) . . . . ?
 C11 C12 C18 C20 3.0(4) . . . . ?
 C11 C12 C18 C21 -114.8(3) . . . . ?
 C13 C8 C7 N2 -6.7(5) . . . . ?
 C13 C12 C11 C10 -3.0(4) . . . . ?
 C13 C12 C18 C19 -60.8(3) . . . . ?
 C13 C12 C18 C20 178.5(2) . . . . ?
 C13 C12 C18 C21 60.8(3) . . . . ?
 C14 C10 C9 C8 178.3(3) . . . . ?
 C14 C10 C11 C12 -177.9(3) . . . . ?
 C18 C12 C11 C10 172.6(2) . . . . ?
 C18 C12 C13 O1 8.9(4) . . . . ?
 C18 C12 C13 C8 -170.6(2) . . . . ?
 Cu2 O2 C34 C29 -25.5(4) . . . . ?
 Cu2 O2 C34 C33 154.5(2) . . . . ?
 Cu2 N3 C22a C23 159.1(2) . . . . ?
 Cu2 N3 C22a C27a 38.8(4) . . . . ?
 Cu2 N3 C22b C23 -162.9(5) . . . . ?
 Cu2 N3 C22b C27b -51.5(8) . . . . ?
 Cu2 N4 C27a C22a 46.8(4) . . . . ?
 Cu2 N4 C27a C26 167.3(3) . . . . ?
 Cu2 N4 C27b C22b -39.6(9) . . . . ?
 Cu2 N4 C27b C26 -158.7(5) . . . . ?
 Cu2 N4 C28 C29 2.1(5) . . . . ?
 Cl2 Cu2 O2 C34 -150.7(2) . . . . ?
 O2 C34 C29 C28 5.9(4) . . . . ?
 O2 C34 C29 C30 -174.1(3) . . . . ?
 O2 C34 C33 C32 174.0(3) . . . . ?
 O2 C34 C33 C39 -5.2(4) . . . . ?
 N3 C22a C27a N4 -55.4(4) . . . . ?
 N3 C22a C27a C26 179.1(3) . . . . ?
 N3 C22b C27b N4 55.9(9) . . . . ?
 N3 C22b C27b C26 173.1(7) . . . . ?
 N4 Cu2 O2 C34 26.0(2) . . . . ?
 C22a C23 C24a C25a 60.0(5) . . . . ?
 C22b C23 C24b C25b -68.7(11) . . . . ?
 C23 C22a C27a N4 -175.5(3) . . . . ?
 C23 C22a C27a C26 58.9(4) . . . . ?
 C23 C22b C27b N4 172.0(7) . . . . ?
 C23 C22b C27b C26 -70.8(11) . . . . ?
 C24a C23 C22a N3 -177.2(3) . . . . ?
 C24a C23 C22a C27a -59.0(4) . . . . ?
 C24b C23 C22b N3 -175.3(7) . . . . ?
 C24b C23 C22b C27b 74.7(10) . . . . ?
 C25a C26 C27a N4 -175.9(4) . . . . ?
 C25a C26 C27a C22a -58.6(5) . . . . ?
 C25b C26 C27b N4 169.5(8) . . . . ?
 C25b C26 C27b C22b 56.1(11) . . . . ?
 C26 C25a C24a C23 -61.7(5) . . . . ?
 C26 C25b C24b C23 58.8(15) . . . . ?
 C27a N4 C28 C29 -175.3(3) . . . . ?
 C27a C26 C25a C24a 59.7(5) . . . . ?
 C27b N4 C28 C29 152.7(6) . . . . ?
 C27b C26 C25b C24b -53.8(16) . . . . ?
 C28 N4 C27a C22a -135.4(4) . . . . ?
 C28 N4 C27a C26 -15.0(5) . . . . ?
 C28 N4 C27b C22b 165.7(7) . . . . ?
 C28 N4 C27b C26 46.6(9) . . . . ?
 C29 C30 C31 C32 -2.1(4) . . . . ?
 C29 C30 C31 C35 179.7(2) . . . . ?
 C29 C34 C33 C32 -5.9(4) . . . . ?
 C29 C34 C33 C39 174.8(2) . . . . ?
 C30 C29 C28 N4 -173.9(3) . . . . ?
 C30 C31 C35 C36 74.2(3) . . . . ?
 C30 C31 C35 C37 -165.0(3) . . . . ?
 C30 C31 C35 C38 -45.9(4) . . . . ?
 C31 C30 C29 C28 178.2(3) . . . . ?
 C31 C30 C29 C34 -1.8(4) . . . . ?
 C31 C32 C33 C34 2.1(4) . . . . ?
 C31 C32 C33 C39 -178.6(3) . . . . ?
 C32 C31 C35 C36 -103.8(3) . . . . ?
 C32 C31 C35 C37 17.0(4) . . . . ?
 C32 C31 C35 C38 136.0(3) . . . . ?
 C32 C33 C39 C40 125.4(3) . . . . ?
 C32 C33 C39 C41 5.6(4) . . . . ?
 C32 C33 C39 C42 -114.2(3) . . . . ?
 C33 C32 C31 C30 2.0(4) . . . . ?
 C33 C32 C31 C35 -179.9(3) . . . . ?
 C33 C34 C29 C28 -174.2(3) . . . . ?
 C33 C34 C29 C30 5.8(4) . . . . ?
 C34 C29 C28 N4 6.1(5) . . . . ?
 C34 C33 C39 C40 -55.3(4) . . . . ?
 C34 C33 C39 C41 -175.1(3) . . . . ?
 C34 C33 C39 C42 65.0(3) . . . . ?

_shelx_res_file
;
TITL 2020ncs0460_100kz_a.res in P-1
    2020ncs0460_100kz.res
    created by SHELXL-2018/3 at 18:26:11 on 17-Dec-2020
REM Old TITL 2020ncs0460_100Kz in P-1
REM SHELXT solution in P-1: R1 0.148, Rweak 0.012, Alpha 0.079
REM <I/s> 0.000 for 0 systematic absences, Orientation as input
REM Formula found by SHELXT: C43 N3 O2 Cl2 Cu2
CELL 0.71075 11.441 13.5758 14.8987 71.655 73.969 84.197
ZERR 4 0.0003 0.0003 0.0003 0.002 0.002 0.002
LATT 1
SFAC C H Cl Cu N O
UNIT 84 132 4 4 8 4
SADI N007 C01D N007 C2
SADI 0.04 C00N C01C C00N C1
SADI N009 C01C N009 C1
SADI C00N C01A C00N C3
SADI C00N C01D C00N C2
SADI C011 C01C C011 C1
SADI 0.04 N007 C01C N007 C1
SADI C011 C01G C011 C01H
SADI 0.04 C011 C01A C011 C3
SADI C01A C01G C3 C01H
SADI 0.04 N009 C01D N009 C2
SADI C01C C01D C1 C2
SADI 0.04 C00N C01G C00N C01H
SADI 0.04 C011 C01D C011 C2

L.S. 4 0 0
PLAN  20
CONF
BOND
list 4
MORE -1
BOND $H
fmap 2 53
ACTA
REM <olex2.extras>
REM <HklSrc "%.\\2020ncs0460_100Kz.hkl">
REM </olex2.extras>

WGHT    0.065700    3.259700
FVAR       0.33796   0.73241
CU01  4    0.435010    0.443287    0.202388    11.00000    0.01613    0.01756 =
         0.03320   -0.01578   -0.00061    0.00059
CU02  4    0.683205    0.569908    0.539189    11.00000    0.01664    0.01989 =
         0.03038   -0.00878   -0.00155    0.00163
CL03  3    0.258764    0.526048    0.265255    11.00000    0.01799    0.03259 =
         0.04301   -0.02573   -0.00497    0.00606
CL04  3    0.498908    0.625217    0.617635    11.00000    0.01957    0.02553 =
         0.04815   -0.00775    0.00177    0.00303
O005  6    0.533049    0.560599    0.158652    11.00000    0.01711    0.01827 =
         0.03520   -0.01554   -0.00103    0.00030
O006  6    0.743657    0.705989    0.492430    11.00000    0.02150    0.01919 =
         0.03526   -0.01080    0.00199    0.00140
N007  5    0.833155    0.516678    0.468432    11.00000    0.02587    0.01473 =
         0.03640   -0.00194    0.00169    0.00624
N008  5    0.541088    0.378385    0.108363    11.00000    0.03503    0.01787 =
         0.03381   -0.01620    0.00430   -0.00307
N009  5    0.624289    0.424849    0.574040    11.00000    0.01995    0.02731 =
         0.04276   -0.01530   -0.00304   -0.00149
PART 1
AFIX  23
H00A  2    0.617066    0.392432    0.637303    21.00000   -1.20000
H00B  2    0.551862    0.426428    0.562274    21.00000   -1.20000
AFIX  23
PART 2
H00C  2    0.576276    0.406527    0.634689   -21.00000   -1.20000
H00D  2    0.581539    0.421816    0.533344   -21.00000   -1.20000
AFIX   0
PART 0
C00A  1    0.827277    0.745451    0.410710    11.00000    0.01510    0.02077 =
         0.02764   -0.01071   -0.00476    0.00333

C00B  1    0.709953    0.662953    0.085874    11.00000    0.01692    0.01431 =
         0.02337   -0.00822   -0.00685    0.00448
C00C  1    0.862511    0.629121   -0.056415    11.00000    0.01972    0.01681 =
         0.02043   -0.00608   -0.00487    0.00321
C00D  1    1.011523    0.729794    0.282871    11.00000    0.01527    0.01822 =
         0.02309   -0.00965   -0.00454    0.00388
AFIX  43
H00E  2    1.070389    0.687488    0.255699    11.00000   -1.20000
AFIX   0
C00E  1    0.925404    0.895612    0.283557    11.00000    0.01941    0.01499 =
         0.03083   -0.00918   -0.00839    0.00343
AFIX  43
H00F  2    0.927626    0.967244    0.255318    11.00000   -1.20000
AFIX   0
C00F  1    1.019367    0.835573    0.241409    11.00000    0.01656    0.01792 =
         0.02153   -0.00872   -0.00491    0.00111

C00G  1    0.795187    0.546283   -0.046036    11.00000    0.02373    0.01718 =
         0.02072   -0.00856   -0.00681    0.00467
AFIX  43
H00N  2    0.822672    0.506822   -0.088938    11.00000   -1.20000
AFIX   0

C00H  1    0.829974    0.855137    0.364195    11.00000    0.01775    0.01823 =
         0.03162   -0.01247   -0.00783    0.00559
C00I  1    0.917387    0.683390    0.365063    11.00000    0.01641    0.01546 =
         0.02591   -0.00630   -0.00577    0.00290
C00J  1    0.685793    0.519027    0.027468    11.00000    0.01891    0.01652 =
         0.02455   -0.00965   -0.00619    0.00278
C00K  1    0.672919    0.719572    0.164388    11.00000    0.01740    0.01788 =
         0.02624   -0.01238   -0.00448    0.00015
C00L  1    0.637520    0.578867    0.093115    11.00000    0.01764    0.01547 =
         0.02409   -0.00851   -0.00781    0.00525
C00M  1    0.545992    0.770808    0.168754    11.00000    0.02140    0.02278 =
         0.04061   -0.01897   -0.00611    0.00556
AFIX 137
H00P  2    0.524185    0.802223    0.220656    11.00000   -1.50000
H00Q  2    0.487506    0.719147    0.180737    11.00000   -1.50000
H00R  2    0.547116    0.823011    0.107594    11.00000   -1.50000
AFIX   0

C00N  1    0.938186    0.346946    0.445737    11.00000    0.02975    0.02067 =
         0.02326   -0.00969   -0.00401    0.00598
PART 1
AFIX  23
H00G  2    0.928692    0.365547    0.379691    21.00000   -1.20000
H00H  2    1.018395    0.367864    0.442058    21.00000   -1.20000
AFIX  23
PART 2
H00I  2    0.983696    0.352501    0.490013   -21.00000   -1.20000
H00J  2    0.985028    0.377739    0.378955   -21.00000   -1.20000
AFIX   0
PART 0
C00O  1    0.917375    0.571735    0.399767    11.00000    0.02230    0.01755 =
         0.03372   -0.00563   -0.00221    0.00773
AFIX  43
H00O  2    0.983358    0.536714    0.370259    11.00000   -1.20000
AFIX   0

N00P  5    0.342541    0.312447    0.249138    11.00000    0.04040    0.03477 =
         0.06637   -0.03636    0.02240   -0.01543
AFIX  23
H00S  2    0.316572    0.292958    0.314150    11.00000   -1.20000
H00T  2    0.277993    0.322498    0.224784    11.00000   -1.20000
AFIX   0

C00Q  1    1.122881    0.885265    0.151964    11.00000    0.01902    0.01718 =
         0.02604   -0.00631   -0.00463    0.00172
C00R  1    0.816084    0.685988    0.011621    11.00000    0.02145    0.01486 =
         0.02410   -0.00745   -0.00663    0.00194
AFIX  43
H00U  2    0.860098    0.742629    0.005837    11.00000   -1.20000
AFIX   0
C00S  1    0.984237    0.658980   -0.134439    11.00000    0.02225    0.01801 =
         0.02320   -0.00770   -0.00213    0.00140
C00T  1    0.762236    0.804775    0.146215    11.00000    0.02694    0.02486 =
         0.02985   -0.01534   -0.00242   -0.00617
AFIX 137
H00V  2    0.765153    0.855174    0.083769    11.00000   -1.50000
H00W  2    0.841747    0.774631    0.146712    11.00000   -1.50000
H00X  2    0.735804    0.837939    0.196770    11.00000   -1.50000
AFIX   0
C00U  1    0.630379    0.423519    0.036736    11.00000    0.02821    0.01751 =
         0.03028   -0.01296   -0.00144   -0.00029
AFIX  43
H00Y  2    0.661475    0.392457   -0.012594    11.00000   -1.20000
AFIX   0
C00V  1    0.674923    0.639803    0.264088    11.00000    0.02238    0.02603 =
         0.02462   -0.01140   -0.00435   -0.00132
AFIX 137
H00Z  2    0.648314    0.672890    0.314691    11.00000   -1.50000
H     2    0.756184    0.612995    0.262323    11.00000   -1.50000
HA    2    0.621518    0.583895    0.277278    11.00000   -1.50000
AFIX   0
C00W  1    1.045011    0.564904   -0.167428    11.00000    0.02745    0.02144 =
         0.02568   -0.00941   -0.00031    0.00309
AFIX 137
H00   2    1.122057    0.584904   -0.213761    11.00000   -1.50000
HB    2    0.993525    0.541431   -0.197441    11.00000   -1.50000
HC    2    1.057244    0.509873   -0.111598    11.00000   -1.50000
AFIX   0

C00X  1    0.729241    0.926112    0.404307    11.00000    0.02027    0.02024 =
         0.03837   -0.01409   -0.00329    0.00586
C00Y  1    1.074425    0.699471   -0.095190    11.00000    0.02177    0.03705 =
         0.03449   -0.01817   -0.00313   -0.00093
AFIX 137
H3    2    1.083220    0.649695   -0.035187    11.00000   -1.50000
HD    2    1.044461    0.764080   -0.083310    11.00000   -1.50000
HE    2    1.151964    0.709945   -0.142541    11.00000   -1.50000
AFIX   0

C00Z  1    0.603516    0.889844    0.409959    11.00000    0.01919    0.02903 =
         0.04519   -0.01661   -0.00452    0.00829
AFIX 137
H00K  2    0.601460    0.887922    0.346550    11.00000   -1.50000
H00L  2    0.541932    0.937255    0.430928    11.00000   -1.50000
H00M  2    0.588733    0.821734    0.455922    11.00000   -1.50000
AFIX   0

C010  1    0.962610    0.744703   -0.224165    11.00000    0.03409    0.02278 =
         0.03014   -0.00325   -0.00494    0.00219
AFIX 137
H01   2    1.039362    0.767696   -0.269672    11.00000   -1.50000
HF    2    0.920021    0.801997   -0.204055    11.00000   -1.50000
HG    2    0.914895    0.718125   -0.254985    11.00000   -1.50000
AFIX   0

C011  1    0.701510    0.249181    0.561748    11.00000    0.03346    0.02606 =
         0.05659   -0.02307   -0.00034   -0.00643
PART 1
AFIX  23
H01A  2    0.711251    0.229661    0.627778    21.00000   -1.20000
H01B  2    0.621883    0.227593    0.564770    21.00000   -1.20000
AFIX  23
PART 2
H01C  2    0.677244    0.258589    0.502096   -21.00000   -1.20000
H01D  2    0.634898    0.218344    0.617423   -21.00000   -1.20000
AFIX   0
PART 0
C012  1    1.244591    0.835412    0.166544    11.00000    0.01888    0.03021 =
         0.04359   -0.00112   -0.00476   -0.00068
AFIX 137
H01E  2    1.308811    0.867812    0.110789    11.00000   -1.50000
H01F  2    1.243667    0.762690    0.173664    11.00000   -1.50000
H01G  2    1.257871    0.844367    0.224354    11.00000   -1.50000
AFIX   0
C013  1    0.743168    1.039471    0.338828    11.00000    0.02850    0.02019 =
         0.05122   -0.01250   -0.00468    0.00992
AFIX 137
H01H  2    0.818488    1.065780    0.337770    11.00000   -1.50000
H01I  2    0.676713    1.080572    0.364302    11.00000   -1.50000
H01J  2    0.742998    1.042838    0.273529    11.00000   -1.50000
AFIX   0

C014  1    0.493015    0.278544    0.113652    11.00000    0.04316    0.01752 =
         0.03706   -0.01365    0.00166   -0.00487
AFIX  13
H014  2    0.435906    0.294675    0.072416    11.00000   -1.20000
AFIX   0
C016  1    0.359395    0.133749    0.227155    11.00000    0.03794    0.02551 =
         0.03603   -0.01771    0.00674   -0.01113
AFIX  23
H4    2    0.314037    0.104124    0.294615    11.00000   -1.20000
HH    2    0.302382    0.151053    0.186704    11.00000   -1.20000
AFIX   0

C017  1    1.132519    1.001902    0.135185    11.00000    0.03914    0.02107 =
         0.04224   -0.00930    0.00536   -0.00169
AFIX 137
H01K  2    1.139421    1.013110    0.193992    11.00000   -1.50000
H01L  2    1.061088    1.037204    0.118065    11.00000   -1.50000
H01M  2    1.203078    1.028391    0.082996    11.00000   -1.50000
AFIX   0
C018  1    1.102156    0.869864    0.060163    11.00000    0.02949    0.05116 =
         0.03079   -0.01714   -0.00254   -0.00717
AFIX 137
H01N  2    1.164945    0.903978    0.004030    11.00000   -1.50000
H01O  2    1.024378    0.898898    0.051875    11.00000   -1.50000
H01P  2    1.104140    0.797049    0.066970    11.00000   -1.50000
AFIX   0
C019  1    0.734614    0.923110    0.507176    11.00000    0.03796    0.02948 =
         0.04734   -0.02491   -0.01052    0.01052
AFIX 137
H01Q  2    0.721924    0.853436    0.550225    11.00000   -1.50000
H01R  2    0.672407    0.968094    0.531671    11.00000   -1.50000
H01S  2    0.812864    0.945927    0.503826    11.00000   -1.50000
AFIX   0
PART 1
C01A  1    0.926039    0.230356    0.492716    21.00000    0.03962    0.01640 =
         0.02609   -0.00768   -0.00518    0.00791
AFIX  23
H01T  2    0.987955    0.194784    0.454463    21.00000   -1.20000
H01U  2    0.937841    0.211524    0.558080    21.00000   -1.20000
AFIX   0

PART 0
C01B  1    0.451598    0.054846    0.196150    11.00000    0.04319    0.01889 =
         0.05791   -0.01192   -0.01947    0.00395
AFIX  23
H5    2    0.501485    0.030626    0.242199    11.00000   -1.20000
HI    2    0.409328   -0.004362    0.197734    11.00000   -1.20000
AFIX   0

PART 1
C01C  1    0.714307    0.369442    0.513449    21.00000    0.02563    0.01734 =
         0.02605   -0.00985   -0.00988    0.00026
AFIX  13
H01V  2    0.701280    0.388684    0.447746    21.00000   -1.20000
AFIX   0
C01D  1    0.840052    0.403826    0.506882    21.00000    0.02350    0.01242 =
         0.02005   -0.00990   -0.00659    0.00260
AFIX  13
H01W  2    0.851438    0.385166    0.573063    21.00000   -1.20000
AFIX   0

PART 0
C01E  1    0.531275    0.099317    0.095836    11.00000    0.07097    0.02555 =
         0.07658   -0.03285    0.03376   -0.01805
AFIX  23
H6    2    0.483975    0.108295    0.048810    11.00000   -1.20000
HJ    2    0.596419    0.049913    0.083337    11.00000   -1.20000
AFIX   0
C01F  1    0.587121    0.203091    0.078926    11.00000    0.05782    0.03137 =
         0.11131   -0.04736    0.04758   -0.02201
AFIX  23
H7    2    0.650052    0.191791    0.113544    11.00000   -1.20000
HK    2    0.624785    0.232752    0.009651    11.00000   -1.20000
AFIX   0

PART 1
C01G  1    0.801339    0.197444    0.498047    21.00000    0.04510    0.01714 =
         0.03479   -0.01361   -0.01098   -0.00035
AFIX  23
H01X  2    0.795368    0.122609    0.525381    21.00000   -1.20000
H01Y  2    0.789770    0.216580    0.432591    21.00000   -1.20000
AFIX   0
PART 2
C1    1    0.735406    0.349861    0.566493   -21.00000    0.02838    0.02323 =
         0.02365   -0.01165    0.00068    0.00122
AFIX  13
H1    2    0.776790    0.341322    0.618012   -21.00000   -1.20000
AFIX   0
C2    1    0.814596    0.401037    0.465138   -21.00000    0.03578    0.01159 =
         0.02560   -0.00844   -0.00900   -0.00301
AFIX  13
H2    2    0.773088    0.404172    0.414874   -21.00000   -1.20000
AFIX   0
C3    1    0.910510    0.228515    0.463700   -21.00000    0.05228    0.03167 =
         0.01282    0.00821   -0.00283    0.01410
AFIX  23
H3A   2    0.874978    0.224742    0.412837   -21.00000   -1.20000
H3B   2    0.986965    0.189972    0.457128   -21.00000   -1.20000
AFIX   0
C01H  1    0.825068    0.175423    0.563534   -21.00000    0.05439    0.01115 =
         0.02463   -0.00409   -0.00223    0.00035
AFIX  23
H01Z  2    0.858340    0.175449    0.616768   -21.00000   -1.20000
HL    2    0.808944    0.104584    0.569364   -21.00000   -1.20000
AFIX   0

PART 0
C4    1    0.421638    0.231632    0.217441    11.00000    0.03705    0.02008 =
         0.04175   -0.01645    0.00278   -0.00491
AFIX  13
H4A   2    0.479875    0.211036    0.257749    11.00000   -1.20000
AFIX   0
HKLF 4


REM  2020ncs0460_100kz_a.res in P-1
REM wR2 = 0.1591, GooF = S = 1.159, Restrained GooF = 1.167 for all data
REM R1 = 0.0668 for 10812 Fo > 4sig(Fo) and 0.0810 for all 12705 data
REM 518 parameters refined using 14 restraints

END

WGHT      0.0657      3.2597

REM Highest difference peak  1.233,  deepest hole -1.005,  1-sigma level  0.109
Q1    1   0.4824  0.4876  0.1644  11.00000  0.05    1.23
Q2    1   0.6396  0.5247  0.5824  11.00000  0.05    1.22
Q3    1   0.3976  0.4455  0.1632  11.00000  0.05    1.19
Q4    1   0.4406  0.4038  0.2582  11.00000  0.05    1.17
Q5    1   0.7214  0.5634  0.5818  11.00000  0.05    1.15
Q6    1   0.4268  0.4768  0.1398  11.00000  0.05    1.14
Q7    1   0.7267  0.6143  0.4945  11.00000  0.05    1.11
Q8    1   0.6776  0.6021  0.4819  11.00000  0.05    1.08
Q9    1   0.4158  0.0806  0.1421  11.00000  0.05    1.07
Q10   1   0.6993  0.5398  0.5979  11.00000  0.05    1.03
Q11   1   0.7341  0.5818  0.5623  11.00000  0.05    1.03
Q12   1   0.6468  0.5760  0.4988  11.00000  0.05    1.03
Q13   1   0.4797  0.4418  0.2419  11.00000  0.05    1.02
Q14   1   0.4845  0.6421  0.5646  11.00000  0.05    1.01
Q15   1   0.3854  0.3994  0.2428  11.00000  0.05    0.99
Q16   1   0.2338  0.5411  0.2186  11.00000  0.05    0.94
Q17   1   0.5305  0.2551  0.1514  11.00000  0.05    0.84
Q18   1   0.5628  0.6198  0.6615  11.00000  0.05    0.79
Q19   1   0.2321  0.4778  0.3023  11.00000  0.05    0.74
Q20   1   0.3878  0.2828  0.2846  11.00000  0.05    0.69
;
_shelx_res_checksum                18236
_shelx_hkl_file
;
   0   0   2  155.88    2.96
   0   0  -2  168.83    4.43
   0   0  -3 3904.37   50.19
   0   0   3 3374.34   50.66
   0   0   3 3565.37   49.60
   0   0  -3 3530.52   51.00
   0   0   3 3203.18   47.60
   0   0   3 3602.46   47.36
   0   0   3 3822.24   48.18
   0   0  -4  219.84    6.84
   0   0  -4  220.72    6.06
   0   0   4  196.24    6.41
   0   0   4  212.39    5.77
   0   0   4  221.52    4.68
   0   0   4  204.28    4.27
   0   0  -4  207.57    4.31
   0   0  -4  198.87    4.09
   0   0   4  206.15    3.93
   0   0   5   48.06    3.40
   0   0   5   47.63    2.81
   0   0   5   52.92    2.25
   0   0  -5   56.64    2.39
   0   0   5   49.74    1.64
   0   0   5   51.76    2.02
   0   0  -5   53.03    2.07
   0   0  -5   54.01    1.94
   0   0   5   51.29    1.75
   0   0   6   54.25    3.31
   0   0   6   45.73    3.60
   0   0   6   51.00    2.39
   0   0  -6   51.00    2.55
   0   0   6   45.71    1.67
   0   0  -6   53.48    2.23
   0   0   6   57.22    2.29
   0   0  -6   53.70    2.14
   0   0   6   53.71    1.89
   0   0   7   57.99    3.47
   0   0   7   57.58    3.62
   0   0   7   53.48    4.24
   0   0  -7   53.43    2.84
   0   0   7   51.04    2.53
   0   0   7   51.75    1.74
   0   0   7   56.62    2.49
   0   0  -7   57.28    2.51
   0   0  -7   55.01    2.40
   0   0   7   56.53    2.12
   0   0   8    3.41    1.24
   0   0   8    5.53    1.09
   0   0   8    5.23    0.63
   0   0  -8    6.55    1.01
   0   0  -8    4.69    1.11
   0   0   8    5.23    0.81
   0   0  -8    4.66    0.97
   0   0   8    5.38    0.97
   0   0   9   30.66    2.94
   0   0   9   27.35    2.15
   0   0   9   25.84    2.76
   0   0   9   24.47    1.93
   0   0  -9   21.77    2.23
   0   0  -9   24.21    1.88
   0   0   9   24.20    1.57
   0   0  -9   26.00    1.92
   0   0  10    1.40    1.45
   0   0  10    2.54    1.17
   0   0 -10    0.17    1.08
   0   0 -10    0.08    0.88
   0   0  10    1.33    0.97
   0   0 -10    1.57    1.68
   0   0  11   82.66    5.35
   0   0 -11   72.41    5.90
   0   0 -11   71.95    3.52
   0   0  11   67.86    3.58
   0   0 -11   69.19    4.26
   0   0 -12   58.72    5.57
   0   0  12   66.59    4.96
   0   0 -12   58.57    4.17
   0   0  12   70.61    3.75
   0   0 -12   59.90    3.33
   0   0  13   -1.85    2.04
   0   0 -13    2.37    1.61
   0   0 -13    2.74    1.50
   0   0  13    1.56    1.29
   0   0 -13    2.95    2.91
   0   0  14    0.93    2.23
   0   0 -14    2.54    1.81
   0   0  14    1.79    1.45
   0   0 -14    0.47    1.46
   0   0 -14   -0.44    2.50
   0   0  15   21.16    3.69
   0   0 -15   16.04    2.93
   0   0 -15   15.35    2.09
   0   0 -15   17.04    4.18
   0   0 -16   20.87    3.61
   0   0  16   24.09    4.09
   0   0 -16   15.31    4.26
   0   0 -17   18.30    3.64
   0   0  17   17.90    4.13
   0   0 -17   15.57    4.45
   0   0 -18    6.99    3.07
   0   0  18    1.29    3.05
   0   0 -18    0.15    3.84
   0  -1  18   12.19    3.96
   0   1 -18    1.42    4.41
   0   1 -17   10.50    3.39
   0  -1  17    7.95    3.37
   0   1 -17    1.74    3.48
   0   1 -16   21.93    3.65
   0  -1  16   30.78    4.58
   0   1 -16   17.27    4.24
   0   1 -15  116.57    6.66
   0   1 -15  124.50    9.37
   0  -1  15  140.50    8.25
   0  -1  14   38.45    4.47
   0   1 -14   32.77    3.52
   0   1 -14   22.35    2.07
   0  -1  14   28.07    3.05
   0   1 -14   42.98    5.77
   0  -1  13   20.68    3.29
   0   1 -13   19.52    2.69
   0   1 -13   19.23    1.94
   0  -1  13   23.27    2.66
   0   1 -13   21.55    4.04
   0   1 -12   89.54    6.96
   0  -1  12   94.89    6.20
   0  -1  12   94.55    4.73
   0   1 -12   91.84    5.07
   0   1 -12   88.36    3.67
   0  -1  11    2.34    1.95
   0   1 -11    1.81    1.93
   0   1 -11    1.38    1.27
   0  -1  11    2.38    1.24
   0   1 -11    3.83    1.11
   0  -1  10   21.75    2.87
   0   1 -10   24.24    2.50
   0  -1  10   16.33    0.91
   0   1 -10   21.16    3.26
   0  -1  10   16.79    1.10
   0   1 -10   22.37    2.11
   0  -1  10   21.75    2.17
   0   1 -10   21.14    1.70
   0  -1   9   -0.99    1.38
   0  -1   9    2.47    0.76
   0  -1   9    2.28    0.58
   0   1  -9    1.40    1.07
   0   1  -9    2.71    1.04
   0  -1   9    2.16    0.90
   0   1  -9    2.81    0.92
   0   1  -8  205.88    6.17
   0   1  -8  231.87    6.20
   0  -1   8  224.86    6.20
   0   1  -8  218.96    5.07
   0  -1   8  203.96    4.83
   0   1  -7   12.12    2.67
   0  -1   7   10.33    2.27
   0   1  -7    9.51    1.20
   0   1  -7   10.19    1.31
   0  -1   7   11.56    1.39
   0   1  -7   12.69    1.05
   0  -1   6   73.64    4.82
   0   1  -6   64.96    4.74
   0   1  -6   67.08    2.82
   0  -1   6   68.09    2.84
   0   1  -6   68.32    2.14
   0   1  -6   65.36    2.75
   0  -1   5   12.45    2.10
   0   1  -5   12.20    2.06
   0  -1   5   15.90    1.23
   0   1  -5   15.09    1.23
   0   1  -5   14.58    0.83
   0   1  -5   13.65    1.14
   0   1  -4  426.22    9.48
   0  -1   4  410.79   10.45
   0   1  -4  415.26   10.77
   0   1  -4  422.05    7.53
   0  -1   4  404.86    7.68
   0   1  -4  416.48    7.71
   0   1  -4  415.10    6.46
   0   1  -3  256.88    6.23
   0   1  -3  261.89    7.37
   0  -1   3  263.64    7.23
   0  -1   3  242.45    5.10
   0   1  -3  262.93    4.07
   0  -1   3  252.13    4.31
   0  -1   2    2.19    0.94
   0   1  -2    1.36    0.82
   0  -1   2    1.34    0.43
   0  -1   2    0.77    0.30
   0  -1   1   97.60    2.03
   0  -1   1   93.85    2.23
   0   1  -1  100.56    2.99
   0  -1   0 4953.65   65.52
   0  -1  -1  206.45    3.86
   0  -1  -1  195.31    3.63
   0  -1  -1  209.00    3.97
   0  -1  -2 1371.20   18.47
   0  -1  -2 1283.40   17.79
   0   1   3  331.14    5.47
   0   1   3  352.81    6.58
   0   1   3  399.49    7.71
   0   1   3  338.52    7.43
   0   1   3  395.78    6.79
   0   1   3  338.38    5.32
   0   1   3  340.25    5.41
   0   1   3  355.42    6.24
   0   1   4  538.64   10.55
   0   1   4  491.28   10.79
   0   1   4  526.63    9.58
   0   1   4  548.62    9.35
   0   1   4  479.96    7.93
   0   1   4  510.17    8.65
   0   1   5  443.04   10.95
   0   1   5  477.63    9.60
   0   1   5  488.04   10.53
   0  -1  -5  467.00    7.52
   0   1   5  501.68    9.13
   0   1   5  449.12    7.71
   0  -1  -5  478.77    8.81
   0   1   5  477.96    8.32
   0   1   5  467.97    7.22
   0   1   6    4.83    1.53
   0   1   6    3.08    1.01
   0   1   6    3.96    0.51
   0   1   6    4.67    1.21
   0   1   6    3.58    0.64
   0  -1  -6    5.45    1.12
   0   1   6    4.14    0.95
   0  -1  -6    5.40    0.98
   0   1   6    5.27    0.81
   0   1   7    1.08    1.28
   0   1   7   -0.54    1.13
   0   1   7   -0.13    0.96
   0  -1  -7    1.31    0.90
   0   1   7    0.39    0.70
   0   1   7    2.12    0.63
   0  -1  -7    1.84    0.83
   0   1   7    1.71    0.68
   0   1   7    2.00    1.04
   0   1   8  784.80   16.94
   0   1   8  840.80   16.37
   0   1   8  813.79   18.82
   0   1   8  794.00   13.24
   0  -1  -8  807.28   15.73
   0   1   8  788.25   13.27
   0  -1  -8  811.07   14.58
   0   1   8  730.27   15.40
   0   1   8  774.13   14.52
   0   1   9    8.25    1.70
   0   1   9    6.41    1.52
   0   1   9    7.54    1.37
   0  -1  -9    6.53    1.55
   0   1   9    9.56    1.18
   0   1   9    7.56    1.06
   0  -1  -9    7.43    1.40
   0   1  10   14.68    2.15
   0   1  10    8.91    1.82
   0   1  10   12.29    1.66
   0  -1 -10    7.40    2.04
   0  -1 -10   13.30    2.02
   0   1  10   16.57    1.57
   0  -1 -10    8.45    1.50
   0   1  10   12.20    1.30
   0  -1 -11  562.36   16.83
   0   1  11  605.87   14.87
   0  -1 -11  561.71   13.82
   0   1  11  561.77   11.34
   0  -1 -11  562.74   12.36
   0   1  11  548.52   10.68
   0   1  11  512.48   13.37
   0   1  12  214.53    8.63
   0  -1 -12  174.48    9.44
   0   1  12  207.91    6.17
   0  -1 -12  179.22    7.51
   0   1  12  177.81    5.26
   0  -1 -12  184.81    6.51
   0   1  13   31.66    3.78
   0  -1 -13   26.44    3.18
   0   1  13   32.18    2.59
   0  -1 -13   29.79    2.85
   0  -1 -13   28.05    4.40
   0   1  14   61.89    5.17
   0  -1 -14   57.20    4.81
   0   1  14   53.72    3.40
   0  -1 -14   51.32    3.71
   0  -1 -14   56.60    5.94
   0   1  15    3.34    2.42
   0  -1 -15    0.22    2.03
   0  -1 -15    2.46    1.73
   0  -1 -15    3.42    3.23
   0  -1 -16    7.00    2.96
   0   1  16    5.69    3.06
   0  -1 -16   -1.02    3.49
   0  -1 -17   52.20    5.30
   0   1  17   60.40    5.88
   0  -1 -17   46.00    6.44
   0  -1 -18    0.82    2.56
   0   1  18    5.36    3.04
   0  -1 -18    4.75    4.26
   0  -1 -19    7.16    4.46
   0   2 -18   34.34    7.30
   0  -2  17    2.55    3.18
   0   2 -17   10.75    4.73
   0   2 -16   24.80    3.56
   0  -2  16   33.86    4.71
   0   2 -16   25.22    5.46
   0   2 -15  205.24    8.70
   0  -2  15  232.38   10.91
   0   2 -15  218.23   12.59
   0  -2  14   34.25    4.55
   0   2 -14   31.39    3.55
   0  -2  14   24.42    3.12
   0   2 -14   34.59    5.17
   0  -2  13   23.60    3.80
   0   2 -13   22.47    2.91
   0  -2  13   21.90    2.82
   0   2 -13   24.60    4.17
   0  -2  12   39.17    4.35
   0   2 -12   33.93    3.16
   0  -2  12   38.88    3.38
   0   2 -12   26.72    1.76
   0   2 -12   41.39    5.08
   0  -2  11    4.92    2.15
   0   2 -11    3.27    2.48
   0  -2  11    2.25    0.78
   0   2 -11    3.35    1.56
   0  -2  11    2.71    1.19
   0   2 -11    2.97    0.93
   0  -2  10   -0.43    1.59
   0  -2  10    1.65    0.84
   0   2 -10   -0.57    1.80
   0  -2  10    2.33    0.82
   0  -2  10   -0.36    1.08
   0   2 -10    1.52    0.72
   0   2 -10    0.38    1.07
   0  -2   9    6.10    0.94
   0   2  -9    3.34    1.03
   0   2  -9    3.54    0.76
   0  -2   9    6.08    1.37
   0   2  -8   40.99    4.56
   0   2  -8   32.45    2.32
   0  -2   8   38.50    2.73
   0   2  -8   36.89    2.53
   0   2  -8   38.59    1.68
   0   2  -7  130.28    7.38
   0   2  -7  105.01    2.25
   0   2  -7  114.79    2.59
   0   2  -7  117.72    4.10
   0   2  -7  131.07    4.50
   0  -2   7  132.46    4.67
   0   2  -7  118.58    2.84
   0   2  -6    6.15    0.57
   0   2  -6    6.05    1.83
   0  -2   6    7.40    2.20
   0  -2   6    4.47    0.71
   0   2  -6    5.38    0.70
   0   2  -6    6.06    0.58
   0   2  -6    6.46    1.04
   0   2  -6    6.49    1.16
   0   2  -6    6.74    0.64
   0  -2   6    6.27    1.14
   0   2  -5   15.38    0.93
   0  -2   5   15.27    2.41
   0   2  -5   19.00    2.71
   0  -2   5   14.60    1.10
   0   2  -5   16.52    0.96
   0   2  -5   15.46    0.91
   0   2  -5   17.26    1.41
   0   2  -5   16.09    1.48
   0  -2   5   14.43    1.47
   0   2  -5   17.17    0.83
   0   2  -4  872.23   13.26
   0   2  -4  866.71   13.17
   0  -2   4  919.38   13.82
   0  -2   4  889.38   18.22
   0   2  -4  844.07   18.34
   0   2  -4  887.86   14.16
   0  -2   4  909.46   14.94
   0   2  -4  922.61   12.75
   0   2  -3  488.14    8.10
   0  -2   3  510.45    8.35
   0   2  -3  489.07    7.94
   0  -2   3  504.66   11.50
   0   2  -3  482.33   11.62
   0  -2   3  508.53    9.11
   0   2  -3  470.63    7.92
   0  -2   2   12.47    0.90
   0   2  -2   11.78    1.57
   0  -2   2   10.69    1.55
   0   2  -2   11.71    0.98
   0  -2   2   11.33    1.05
   0   2  -2   11.74    0.84
   0  -2   1 1138.43   16.38
   0   2  -1 1061.58   17.87
   0  -2   1 1142.37   16.61
   0   2  -1 1140.84   16.41
   0  -2   1 1038.82   16.37
   0   2   0  130.81    3.24
   0   2   0  123.44    3.28
   0  -2   0  140.08    3.18
   0   2   0  127.49    3.01
   0  -2   0  128.49    3.05
   0  -2   0  124.60    3.26
   0  -2  -1  613.54    9.79
   0  -2  -1  645.74   10.75
   0  -2  -1  627.58    9.72
   0   2   2    7.75    1.05
   0   2   2    9.28    0.76
   0   2   2   10.24    0.98
   0  -2  -2    9.91    0.98
   0   2   2    8.91    0.75
   0  -2  -2   10.19    1.12
   0   2   2   11.64    1.12
   0   2   2    8.71    0.78
   0   2   3  446.14    7.56
   0   2   3  506.27    9.62
   0  -2  -3  565.88   10.12
   0   2   3  530.47    9.14
   0  -2  -3  547.80    9.55
   0   2   3  508.12    8.69
   0   2   4  158.20    3.67
   0   2   4  164.76    4.20
   0   2   4  161.24    3.48
   0  -2  -4  162.26    3.76
   0   2   4  187.32    5.50
   0  -2  -4  200.64    5.81
   0  -2  -4  163.92    3.66
   0   2   4  158.98    3.45
   0   2   4  172.56    3.71
   0   2   4  183.74    4.84
   0   2   4  168.42    4.35
   0   2   5  148.75    3.43
   0   2   5  160.03    5.50
   0   2   5  159.00    4.52
   0   2   5  166.47    5.57
   0  -2  -5  149.34    3.68
   0   2   5  157.91    3.34
   0  -2  -5  159.31    3.59
   0   2   5  152.28    3.28
   0   2   5  161.74    4.12
   0   2   5  168.34    4.81
   0   2   5  149.83    3.07
   0   2   5  156.20    4.28
   0  -2  -5  161.17    4.70
   0   2   6   78.24    2.18
   0   2   6   79.28    4.20
   0   2   6   82.61    4.11
   0   2   6   86.54    3.50
   0  -2  -6   73.61    2.50
   0   2   6   81.89    2.16
   0  -2  -6   83.39    2.43
   0   2   6   79.98    2.09
   0   2   6   78.04    3.08
   0   2   6   81.43    3.39
   0  -2  -6   85.46    3.77
   0   2   6   73.49    2.12
   0   2   6   81.12    3.01
   0  -2  -6   81.55    3.43
   0   2   7   76.37    2.05
   0   2   7   79.61    2.28
   0   2   7   70.74    2.00
   0   2   7   84.64    4.47
   0   2   7   88.80    4.89
   0   2   7   82.71    3.81
   0  -2  -7   83.92    2.67
   0   2   7   84.61    2.15
   0  -2  -7   82.87    2.44
   0   2   7   88.14    3.63
   0   2   7   87.75    3.59
   0   2   7   73.64    2.30
   0  -2  -7   90.09    4.17
   0  -2  -7   86.30    3.70
   0   2   7   86.09    3.20
   0   2   8  222.93    3.90
   0   2   8  216.30    4.22
   0   2   8  216.69    4.21
   0   2   8  212.39    3.87
   0   2   8  226.45    7.88
   0   2   8  226.23    8.52
   0   2   8  239.76    7.16
   0   2   8  219.79    6.43
   0   2   8  228.74    6.51
   0  -2  -8  213.77    4.36
   0  -2  -8  229.79    7.28
   0   2   8  225.88    4.82
   0   2   8  225.56    5.73
   0  -2  -8  229.32    6.67
   0   2   9   45.44    3.32
   0   2   9   42.34    2.86
   0   2   9   40.16    2.78
   0   2   9   41.88    1.96
   0  -2  -9   37.52    3.09
   0  -2  -9   42.44    2.89
   0   2   9   42.78    2.39
   0   2  10   16.74    2.46
   0   2  10   19.42    2.20
   0  -2 -10   13.43    2.86
   0   2  10   13.25    1.32
   0  -2 -10   13.26    2.09
   0  -2 -10   15.52    1.97
   0   2  10   18.39    1.72
   0   2  11  227.71    8.26
   0   2  11  184.60    6.89
   0  -2 -11  199.42    9.50
   0  -2 -11  197.06    7.78
   0   2  11  211.39    5.49
   0   2  11  198.14    5.66
   0  -2 -11  208.53    7.11
   0   2  12  219.78    8.45
   0   2  12  156.11    6.60
   0  -2 -12  177.05    7.66
   0   2  12  201.68    5.54
   0   2  12  180.23    5.49
   0  -2 -12  184.80    6.89
   0  -2 -12  189.10    9.69
   0   2  13  165.63    7.76
   0  -2 -13  148.28    7.33
   0   2  13  148.25    5.03
   0  -2 -13  147.93    6.41
   0  -2 -13  148.72    9.02
   0   2  14   39.93    4.19
   0  -2 -14   35.57    3.96
   0  -2 -14   30.85    3.22
   0  -2 -14   33.00    4.85
   0   2  15    5.44    2.46
   0  -2 -15    6.36    2.59
   0  -2 -15    8.96    2.35
   0  -2 -15    3.09    2.87
   0   2  16   -0.08    2.50
   0  -2 -16    1.74    2.43
   0  -2 -16    2.60    1.97
   0  -2 -16    3.31    2.95
   0  -2 -17   41.50    4.97
   0   2  17   57.77    5.56
   0  -2 -17   45.73    6.15
   0  -2 -18    3.04    2.71
   0   2  18    0.55    2.73
   0  -2 -18    1.81    3.99
   0  -2 -19    4.60    3.14
   0   2  19   -0.29    2.76
   0  -2 -19    5.50    4.37
   0  -3  17    7.49    3.77
   0   3 -17   13.67    5.39
   0  -3  16   59.35    6.14
   0   3 -16   47.69    6.97
   0   3 -15   40.54    4.05
   0  -3  15   42.39    5.21
   0   3 -15   45.50    6.56
   0   3 -14    2.54    1.79
   0  -3  14    4.86    3.06
   0   3 -14    4.51    3.49
   0  -3  13   20.63    3.54
   0   3 -13   18.31    2.81
   0  -3  13   17.59    2.75
   0   3 -13   16.64    4.38
   0  -3  12    9.80    3.06
   0   3 -12   10.34    3.17
   0   3 -12    9.52    2.03
   0  -3  12    9.26    2.28
   0   3 -11   64.51    3.95
   0  -3  11   73.97    4.56
   0  -3  11   73.53    5.44
   0   3 -11   68.93    6.21
   0  -3  11   62.19    2.70
   0  -3  10    2.40    1.02
   0   3 -10    3.03    2.00
   0   3 -10    0.94    1.21
   0  -3  10    2.28    1.46
   0   3 -10    1.63    0.49
   0   3  -9    6.17    0.70
   0  -3   9    9.32    1.68
   0  -3   9    8.94    1.26
   0   3  -9    5.38    0.58
   0  -3   9    5.28    0.74
   0   3  -9    5.32    0.78
   0   3  -9    7.44    1.33
   0   3  -9    5.86    0.58
   0   3  -8   10.67    0.79
   0   3  -8   10.26    0.96
   0   3  -8   11.47    0.84
   0   3  -8   14.49    3.40
   0  -3   8   11.96    1.34
   0  -3   8   10.95    1.20
   0   3  -8    8.71    0.93
   0   3  -8    7.56    1.31
   0   3  -8   10.08    0.79
   0  -3   8   12.50    1.77
   0   3  -7  571.76    9.01
   0   3  -7  582.32   17.08
   0  -3   7  567.62   10.11
   0   3  -7  569.08    9.06
   0   3  -7  553.96    9.58
   0   3  -7  524.51   10.88
   0   3  -7  578.62   11.90
   0  -3   7  562.72   12.15
   0   3  -7  523.80    9.25
   0   3  -7  513.70    8.40
   0   3  -6   20.60    1.23
   0   3  -6   17.14    2.87
   0  -3   6   20.34    1.52
   0   3  -6   19.83    1.22
   0   3  -6   20.51    1.23
   0   3  -6   16.76    1.53
   0   3  -6   20.29    1.87
   0  -3   6   19.14    1.89
   0   3  -6   20.49    1.26
   0   3  -6   18.89    0.89
   0   3  -5   33.57    1.68
   0   3  -5   31.62    1.60
   0  -3   5   32.67    1.94
   0   3  -5   32.64    3.47
   0   3  -5   30.85    1.95
   0   3  -5   32.46    2.23
   0  -3   5   31.63    2.33
   0   3  -5   34.00    1.60
   0   3  -4 1432.42   21.37
   0  -3   4 1506.36   22.04
   0   3  -4 1443.24   21.18
   0   3  -4 1362.23   26.94
   0  -3   4 1446.58   23.05
   0   3  -4 1419.90   21.03
   0   3  -3  449.19    8.46
   0  -3   3  478.50    8.81
   0   3  -3  470.69    8.30
   0   3  -3  460.19   11.87
   0  -3   3  472.11    9.37
   0   3  -3  470.41    8.25
   0   3  -2  181.51    4.49
   0   3  -2  179.06    4.24
   0  -3   2  183.28    4.53
   0   3  -2  175.05    6.12
   0   3  -2  179.07    4.59
   0  -3   2  184.45    4.78
   0   3  -2  171.32    4.18
   0  -3   2  177.02    4.43
   0  -3   1  100.42    3.11
   0   3  -1   98.07    3.94
   0   3  -1   99.49    3.07
   0  -3   1  101.89    3.20
   0   3  -1   93.79    2.98
   0  -3   1   92.36    3.16
   0   3   0  141.65    3.97
   0   3   0  132.52    4.04
   0   3   0  141.74    3.70
   0  -3   0  145.65    3.88
   0   3   0  146.59    3.62
   0  -3   0  139.18    3.75
   0  -3   0  135.59    4.04
   0   3   1  469.27    8.86
   0  -3  -1  482.24    8.53
   0   3   1  483.18    8.49
   0  -3  -1  485.67    8.70
   0   3   1  451.24    8.12
   0   3   1  478.76    8.10
   0  -3  -1  467.40    9.63
   0  -3  -1  481.74    9.39
   0   3   2  112.40    3.56
   0  -3  -2  112.43    3.72
   0   3   2   95.64    2.58
   0  -3  -2  100.56    3.13
   0   3   2  101.21    2.98
   0   3   2  112.79    3.94
   0  -3  -2  115.86    4.11
   0   3   2   96.02    3.18
   0   3   3   43.08    2.55
   0  -3  -3   46.20    2.48
   0   3   3   46.48    2.34
   0   3   3   40.75    1.84
   0  -3  -3   45.87    2.69
   0   3   3   44.59    2.57
   0   3   3   39.24    1.98
   0   3   4   63.41    2.53
   0  -3  -4   64.31    2.29
   0   3   4   73.05    3.58
   0  -3  -4   82.38    3.89
   0  -3  -4   67.07    2.53
   0   3   4   70.28    2.35
   0  -3  -4   65.90    2.49
   0   3   4   70.93    2.43
   0  -3  -4   76.79    3.58
   0   3   4   74.77    3.31
   0   3   4   69.67    2.98
   0   3   5  209.19    4.95
   0  -3  -5  207.41    5.04
   0   3   5  209.66    5.14
   0   3   5  217.78    6.74
   0  -3  -5  209.37    5.02
   0   3   5  210.04    4.55
   0   3   5  207.82    4.63
   0  -3  -5  206.87    4.90
   0   3   5  222.78    6.16
   0   3   5  210.99    5.63
   0   3   6   67.80    2.47
   0   3   6   62.24    3.74
   0   3   6   64.77    2.92
   0   3   6   65.55    3.61
   0   3   6   65.36    2.21
   0  -3  -6   64.44    2.60
   0   3   6   67.51    2.30
   0  -3  -6   67.91    2.57
   0   3   6   61.20    2.30
   0   3   6   62.53    1.77
   0   3   6   65.42    3.30
   0   3   6   65.90    3.02
   0  -3  -6   61.55    3.23
   0   3   7  861.70   13.77
   0   3   7  869.15   17.80
   0   3   7  918.89   18.10
   0   3   7  899.31   15.96
   0  -3  -7  866.77   14.47
   0   3   7  890.32   13.57
   0  -3  -7  913.97   14.41
   0   3   7  896.67   14.66
   0   3   7  904.97   16.36
   0  -3  -7  933.15   17.68
   0  -3  -7  889.27   16.69
   0   3   7  892.35   15.44
   0   3   8  812.56   12.87
   0   3   8  827.10   13.32
   0   3   8  812.69   12.91
   0   3   8  867.77   16.03
   0   3   8  798.30   17.82
   0   3   8  812.68   17.58
   0  -3  -8  807.35   13.84
   0  -3  -8  847.21   13.67
   0   3   8  825.18   12.72
   0   3   8  825.12   15.75
   0   3   8  800.40   14.46
   0   3   8  782.99   12.33
   0  -3  -8  834.24   17.21
   0   3   8  840.43   14.92
   0  -3  -8  814.83   16.21
   0   3   9    1.27    0.49
   0   3   9    0.84    1.57
   0   3   9    0.27    1.16
   0  -3  -9    1.35    0.72
   0   3   9    1.86    0.56
   0   3   9    1.17    0.62
   0   3   9    2.72    1.05
   0  -3  -9    0.35    0.69
   0  -3  -9    0.98    1.21
   0   3   9    2.36    1.14
   0   3   9    0.82    0.43
   0   3   9    1.61    0.88
   0  -3  -9   -0.04    1.02
   0   3  10  101.95    2.53
   0   3  10  102.91    2.90
   0   3  10  101.93    2.56
   0   3  10   96.88    2.82
   0   3  10  112.04    5.26
   0  -3 -10   96.87    3.00
   0   3  10   95.11    4.23
   0  -3 -10  103.54    5.54
   0   3  10  104.61    3.03
   0   3  10  102.22    4.08
   0  -3 -10  104.90    5.05
   0   3  11  197.88    7.34
   0   3  11  175.57    6.05
   0  -3 -11  175.83    8.70
   0   3  11  187.33    4.40
   0  -3 -11  185.44    7.71
   0   3  11  183.93    5.56
   0  -3 -11  178.77    6.84
   0   3  12   14.67    2.59
   0   3  12    6.06    1.74
   0  -3 -12   12.25    2.66
   0   3  12   13.86    1.36
   0  -3 -12    8.79    2.09
   0  -3 -12    8.94    2.57
   0   3  13   63.61    4.90
   0   3  13   51.39    2.65
   0  -3 -13   65.61    5.26
   0  -3 -13   62.99    4.55
   0  -3 -13   58.40    5.86
   0   3  14    7.37    2.46
   0  -3 -14    2.01    1.93
   0  -3 -14    3.46    1.99
   0  -3 -14    1.57    2.66
   0   3  15    7.20    2.61
   0  -3 -15    5.25    2.77
   0  -3 -15    9.37    2.41
   0  -3 -15    9.98    3.64
   0   3  16    3.96    2.59
   0  -3 -16    2.69    2.45
   0  -3 -16   -0.13    1.81
   0  -3 -16    1.56    2.78
   0   3  17    1.82    2.48
   0  -3 -17    8.03    3.07
   0  -3 -17    6.98    2.52
   0  -3 -17    7.10    3.76
   0  -3 -18    4.68    3.25
   0   3  18    3.18    2.71
   0  -3 -18    2.63    3.52
   0  -3 -19    6.84    3.52
   0   3  19    7.78    3.45
   0  -3 -19    5.31    4.47
   0   4 -17   13.43    5.09
   0  -4  16   31.30    5.25
   0   4 -16   35.16    6.45
   0   4 -15    4.59    2.10
   0  -4  15    5.66    3.22
   0   4 -15    0.28    3.35
   0   4 -14    6.95    2.17
   0  -4  14    9.32    3.36
   0   4 -14    4.24    3.52
   0  -4  13    0.95    2.51
   0   4 -13    1.18    1.64
   0  -4  13   -3.38    2.31
   0   4 -13    1.10    3.04
   0  -4  12    1.46    2.10
   0   4 -12    5.36    3.15
   0   4 -12    3.97    1.66
   0  -4  12   -1.55    1.91
   0  -4  11  128.81    4.54
   0   4 -11  127.12    5.61
   0   4 -11  132.88    8.78
   0  -4  11  143.74    6.75
   0   4 -10   20.23    1.14
   0   4 -10   20.63    1.08
   0   4 -10   26.74    4.06
   0  -4  10   28.78    2.16
   0  -4  10   21.48    1.52
   0   4 -10   24.20    2.51
   0   4 -10   18.67    1.12
   0   4 -10   20.48    1.03
   0  -4  10   24.68    2.89
   0   4  -9   20.37    1.32
   0   4  -9   19.64    1.49
   0   4  -9   24.75    3.78
   0  -4   9   26.43    2.13
   0  -4   9   26.48    1.92
   0   4  -9   23.76    2.30
   0  -4   9   22.62    2.72
   0   4  -9   20.64    1.55
   0   4  -9   21.28    1.31
   0   4  -8   85.27    2.66
   0   4  -8   85.35    2.72
   0   4  -8   83.45    3.07
   0   4  -8   88.61    6.89
   0  -4   8   83.18    3.47
   0  -4   8   80.09    3.33
   0   4  -8   78.05    3.70
   0  -4   8   88.92    4.62
   0   4  -7  233.89    5.26
   0   4  -7  236.09    5.79
   0   4  -7  245.78    5.43
   0   4  -7  241.59   10.87
   0  -4   7  242.01    6.26
   0  -4   7  245.17    6.36
   0   4  -7  240.61    5.31
   0   4  -7  233.23    6.48
   0  -4   7  242.04    7.65
   0   4  -7  219.41    4.10
   0   4  -7  227.12    4.75
   0   4  -6    0.32    1.67
   0   4  -6    1.59    0.66
   0  -4   6    3.65    1.05
   0   4  -6    2.05    0.68
   0   4  -6    1.76    0.79
   0   4  -6    1.37    0.46
   0   4  -6    0.90    0.59
   0  -4   6    0.78    0.96
   0   4  -6    1.77    0.74
   0   4  -5  229.12    5.46
   0  -4   5  226.32    6.05
   0   4  -5  225.16    5.29
   0   4  -5  209.09    9.08
   0   4  -5  221.67    6.42
   0  -4   5  236.97    6.94
   0   4  -5  207.38    4.90
   0   4  -4  911.98   15.18
   0  -4   4  945.16   15.93
   0   4  -4  905.95   14.92
   0   4  -4  888.97   20.30
   0  -4   4  931.57   16.76
   0   4  -4  893.57   14.62
   0   4  -3   85.80    3.25
   0   4  -3   87.88    3.14
   0  -4   3   87.26    3.42
   0   4  -3   85.09    4.93
   0  -4   3   82.87    3.60
   0   4  -3   87.44    3.03
   0   4  -2   77.70    3.10
   0   4  -2   72.01    4.17
   0  -4   2   67.48    3.81
   0   4  -2   74.04    3.01
   0  -4   2   76.45    3.24
   0   4  -2   70.55    2.81
   0  -4   2   74.43    3.09
   0   4  -2   78.97    2.90
   0  -4   2   76.63    3.11
   0  -4   1   70.42    3.46
   0   4  -1   69.00    3.68
   0  -4   1   68.37    2.95
   0   4  -1   67.64    2.74
   0   4  -1   67.88    3.23
   0  -4   1   70.09    2.98
   0  -4   1   68.46    3.05
   0   4  -1   69.41    2.85
   0   4   0   89.45    3.69
   0  -4   0   92.09    3.48
   0  -4   0   97.38    3.40
   0  -4   0   90.84    3.39
   0  -4   0   89.64    3.30
   0   4   0   93.15    3.12
   0  -4   0   89.82    3.64
   0   4   1   46.15    2.25
   0  -4  -1   45.76    2.06
   0  -4  -1   49.79    2.35
   0   4   1   43.11    2.40
   0   4   1   45.73    2.20
   0  -4  -1   45.54    2.32
   0   4   1   48.07    2.06
   0  -4  -1   44.08    2.79
   0  -4  -1   43.37    2.64
   0   4   2  536.48    9.59
   0  -4  -2  570.27   10.73
   0   4   2  582.80   11.10
   0  -4  -2  623.62   12.58
   0   4   2  578.30    9.86
   0  -4  -2  623.96   11.99
   0   4   2  616.07   11.50
   0   4   2  584.54   10.56
   0  -4  -2  586.64   10.89
   0   4   3  139.88    4.43
   0   4   3  144.56    4.16
   0   4   3  155.90    5.35
   0   4   3  140.93    3.57
   0  -4  -3  159.03    5.62
   0  -4  -3  148.65    5.14
   0   4   3  160.34    4.91
   0  -4  -4    2.68    0.62
   0   4   4    2.94    1.13
   0  -4  -4    1.97    0.78
   0   4   4    2.77    0.84
   0   4   4    2.59    0.72
   0   4   4    3.20    0.95
   0  -4  -4    2.61    1.05
   0  -4  -4    2.41    1.06
   0   4   4    3.06    1.02
   0   4   5  386.00    8.18
   0  -4  -5  380.95    8.16
   0   4   5  382.96    9.89
   0  -4  -5  352.82    7.29
   0  -4  -5  375.38    8.10
   0   4   5  377.03    7.70
   0   4   5  408.90    9.60
   0  -4  -5  428.55   10.42
   0   4   5  387.82    8.90
   0   4   6  522.19   10.05
   0  -4  -6  489.16    9.78
   0  -4  -6  505.96   10.17
   0   4   6  524.33   12.47
   0  -4  -6  519.99   10.20
   0   4   6  525.36    9.66
   0   4   6  558.73   11.86
   0   4   6  532.36   11.12
   0   4   7 1117.47   18.45
   0   4   7 1165.58   21.31
   0   4   7 1191.42   22.44
   0  -4  -7 1134.07   19.04
   0   4   7 1171.59   18.17
   0  -4  -7 1182.34   19.05
   0   4   7 1108.42   16.86
   0   4   7 1247.77   21.15
   0  -4  -7 1160.75   21.26
   0   4   7 1233.14   20.27
   0   4   8  389.84    7.79
   0   4   8  402.41    9.26
   0   4   8  344.90   10.20
   0  -4  -8  356.51    8.20
   0   4   8  383.83    7.47
   0  -4  -8  400.08    8.42
   0   4   8  349.01    7.20
   0   4   8  385.62    9.80
   0  -4  -8  383.70   10.98
   0   4   8  347.54    6.06
   0   4   8  395.35    9.16
   0  -4  -8  373.54   10.14
   0   4   9    8.00    1.10
   0   4   9    6.98    1.15
   0   4   9    4.42    0.93
   0   4   9    9.07    2.09
   0   4   9    7.58    1.67
   0  -4  -9    8.57    1.44
   0   4   9    7.83    1.06
   0  -4  -9    9.02    1.37
   0   4   9   12.71    1.49
   0  -4  -9   12.06    2.20
   0   4   9    5.76    0.66
   0  -4  -9    8.46    1.84
   0   4   9   10.87    1.59
   0   4  10   15.15    1.20
   0   4  10   16.11    1.47
   0   4  10   16.74    1.30
   0   4  10   16.78    2.20
   0  -4 -10   14.67    1.53
   0   4  10   13.12    1.52
   0  -4 -10   14.19    1.53
   0   4  10   15.88    0.97
   0  -4 -10   17.60    2.81
   0  -4 -10    9.67    1.86
   0   4  10   16.08    1.87
   0   4  11  253.67    5.30
   0   4  11  265.54    5.45
   0   4  11  255.84    5.86
   0   4  11  296.46    8.95
   0  -4 -11  252.06   10.83
   0  -4 -11  235.82    6.01
   0  -4 -11  248.88    6.13
   0   4  11  220.75    6.68
   0  -4 -11  247.39    9.56
   0   4  11  267.09    5.09
   0  -4 -11  250.96    8.84
   0   4  12   13.64    1.22
   0   4  12   11.42    1.02
   0   4  12   14.17    1.25
   0   4  12   10.23    1.02
   0   4  12   18.57    2.92
   0  -4 -12   23.10    4.09
   0  -4 -12   14.06    1.42
   0   4  12   19.68    2.20
   0   4  12   12.04    1.15
   0  -4 -12   18.22    3.28
   0  -4 -12   17.18    2.90
   0   4  13  179.09    7.70
   0   4  13  145.81    3.94
   0  -4 -13  165.40    8.33
   0  -4 -13  176.95    7.76
   0  -4 -13  160.35    9.31
   0   4  14    4.62    2.11
   0  -4 -14    6.38    2.72
   0  -4 -14    8.67    2.52
   0  -4 -14    7.32    2.88
   0   4  15    6.32    2.44
   0  -4 -15    9.59    2.87
   0  -4 -15    7.68    2.62
   0  -4 -15    8.44    3.39
   0   4  16    7.07    2.74
   0  -4 -16    5.95    2.71
   0  -4 -16    5.78    2.36
   0  -4 -16   -0.61    3.02
   0   4  17   11.90    2.92
   0  -4 -17   12.23    3.24
   0  -4 -17   13.75    3.10
   0  -4 -17    7.80    3.64
   0  -4 -18    5.11    3.31
   0  -4 -18    7.59    3.85
   0  -4 -19   10.68    4.12
   0  -4 -19    7.74    3.97
   0  -4 -20    5.93    3.61
   0  -5  16   11.40    4.10
   0   5 -16    3.69    4.70
   0  -5  15    4.86    3.22
   0   5 -15    3.44    3.74
   0   5 -14   17.65    4.74
   0   5 -14   20.51    2.96
   0   5 -13   -1.54    3.12
   0   5 -13    1.06    1.50
   0   5 -12   12.47    4.14
   0   5 -12    9.51    2.11
   0  -5  12   10.71    2.36
   0   5 -11   20.14    1.19
   0   5 -11   18.85    1.12
   0   5 -11   32.78    4.99
   0   5 -11   30.94    2.96
   0  -5  11   30.09    3.49
   0   5 -11   21.32    1.23
   0   5 -11   16.47    0.99
   0   5 -10   10.26    1.09
   0   5 -10   10.80    1.38
   0   5 -10   10.68    1.29
   0   5 -10   10.00    1.11
   0   5 -10   10.22    3.17
   0  -5  10   13.41    1.97
   0  -5  10   13.45    1.69
   0   5 -10   11.46    1.91
   0  -5  10    9.65    2.25
   0   5  -9    9.70    1.12
   0   5  -9    9.02    1.30
   0   5  -9    8.99    3.32
   0   5  -9   13.56    4.06
   0  -5   9   11.26    1.75
   0  -5   9    7.50    1.46
   0   5  -9    7.12    1.51
   0  -5   9    9.69    2.22
   0   5  -9    9.15    1.06
   0   5  -8  552.20   10.95
   0   5  -8  556.10   10.27
   0   5  -8  571.59   18.77
   0  -5   8  541.20   11.59
   0  -5   8  531.39   11.56
   0   5  -8  517.28   11.69
   0  -5   8  537.80   13.62
   0   5  -8  534.42   10.00
   0   5  -7  166.30    4.71
   0   5  -7  167.03    5.20
   0   5  -7  171.63    4.87
   0   5  -7  178.36    9.65
   0  -5   7  167.41    5.57
   0   5  -7  172.00    4.76
   0  -5   7  178.00    5.83
   0   5  -7  167.38    5.63
   0  -5   7  169.18    6.72
   0   5  -7  164.54    3.86
   0   5  -7  167.29    3.45
   0   5  -6  102.15    3.67
   0   5  -6  100.29    6.94
   0  -5   6  105.47    4.21
   0   5  -6  106.93    3.80
   0  -5   6  108.61    4.43
   0   5  -6  101.07    3.56
   0  -5   6   97.26    4.84
   0   5  -6  103.34    3.15
   0   5  -5  199.56    5.49
   0  -5   5  201.41    5.93
   0  -5   5  198.42    6.16
   0   5  -5  191.78    5.25
   0  -5   5  210.92    6.98
   0   5  -5  189.18    4.84
   0   5  -4  244.77    6.39
   0  -5   4  243.86    6.65
   0  -5   4  253.97    7.00
   0   5  -4  246.96    6.20
   0   5  -4  239.73    9.58
   0  -5   4  249.69    9.21
   0  -5   4  250.84    7.48
   0   5  -4  243.00    5.90
   0   5  -3  620.71   11.93
   0   5  -3  611.38   11.48
   0  -5   3  642.90   12.53
   0  -5   3  606.41   14.76
   0   5  -3  589.66   15.35
   0  -5   3  632.98   12.93
   0   5  -3  598.52   12.09
   0  -5   3  607.29   12.09
   0   5  -3  589.00   11.26
   0   5  -2  532.80   10.81
   0   5  -2  523.38   13.31
   0  -5   2  515.15   12.57
   0   5  -2  545.40   10.43
   0  -5   2  519.87   10.95
   0  -5   2  518.47   11.21
   0   5  -2  512.49   10.59
   0   5  -2  508.69   10.26
   0  -5   2  532.45   11.12
   0   5  -1   20.91    1.80
   0   5  -1   13.37    1.91
   0  -5   1   18.93    2.10
   0  -5   1   19.01    1.74
   0   5  -1   20.37    1.66
   0  -5   1   22.35    1.79
   0   5  -1   19.48    1.96
   0  -5   1   25.21    2.00
   0   5  -1   23.61    1.76
   0  -5   1   18.78    1.86
   0   5  -1   17.46    1.67
   0  -5   0   53.06    2.87
   0   5   0   54.65    3.17
   0  -5   0   56.57    2.82
   0  -5   0   55.58    2.91
   0   5   0   54.31    2.56
   0   5   0   51.70    3.12
   0  -5   0   54.39    3.15
   0   5   0   52.12    2.79
   0  -5  -1  688.07   12.26
   0   5   1  663.37   12.76
   0  -5  -1  682.69   12.81
   0   5   1  695.27   13.23
   0  -5  -1  700.37   13.13
   0   5   1  681.17   12.52
   0  -5  -1  653.65   14.22
   0   5   1  683.11   12.06
   0  -5  -1  665.96   13.79
   0   5   2   31.15    1.85
   0  -5  -2   33.15    2.21
   0   5   2   27.38    2.13
   0  -5  -2   29.00    2.63
   0   5   2   30.97    1.78
   0  -5  -2   32.56    2.55
   0   5   2   30.66    2.02
   0  -5  -2   30.41    2.16
   0   5   3   54.43    2.90
   0   5   3   52.18    2.62
   0   5   3   53.54    2.26
   0   5   3   54.58    3.57
   0  -5  -3   57.87    3.74
   0   5   3   58.16    3.20
   0  -5  -3   61.08    3.52
   0   5   4    7.46    1.58
   0   5   4    6.25    1.26
   0   5   4    6.21    1.07
   0  -5  -4    7.96    1.57
   0   5   4    8.22    1.60
   0   5   4    6.11    0.85
   0  -5  -4    5.61    1.34
   0   5   4    6.92    1.35
   0  -5  -5    1.80    0.77
   0   5   5    1.32    1.03
   0  -5  -5   -0.11    0.82
   0   5   5    1.73    0.94
   0   5   5    0.55    0.68
   0  -5  -5    0.45    0.84
   0  -5  -5    0.85    1.13
   0   5   5    1.27    0.97
   0  -5  -5    1.29    0.93
   0   5   5    1.70    0.55
   0   5   5    2.55    1.09
   0   5   6   80.79    3.53
   0   5   6   77.31    4.44
   0  -5  -6   85.29    3.69
   0  -5  -6   77.54    3.01
   0   5   6   76.89    3.25
   0  -5  -6   77.53    3.53
   0  -5  -6   93.21    5.05
   0   5   6   85.91    4.46
   0   5   6   84.07    4.09
   0   5   7 1054.62   17.92
   0  -5  -7 1015.53   18.22
   0   5   7 1020.78   20.86
   0  -5  -7  976.46   17.27
   0   5   7 1032.20   17.34
   0  -5  -7 1052.70   18.34
   0   5   7 1140.05   20.48
   0   5   7 1104.48   19.43
   0   5   8  428.23   11.21
   0  -5  -8  438.93   10.07
   0   5   8  455.17    9.22
   0  -5  -8  451.66   10.08
   0  -5  -8  443.42   11.95
   0   5   8  454.92    9.57
   0   5   9   44.21    2.50
   0   5   9   44.59    3.62
   0  -5  -9   43.35    2.80
   0  -5  -9   47.96    2.91
   0   5   9   48.67    2.47
   0   5   9   41.78    1.58
   0  -5  -9   50.48    4.24
   0   5   9   37.24    1.28
   0  -5  -9   48.56    3.83
   0   5  10    4.40    0.98
   0   5  10    4.50    1.23
   0   5  10    2.85    0.88
   0   5  10    3.96    1.72
   0  -5 -10    4.37    1.40
   0   5  10    3.69    0.94
   0  -5 -10    5.44    1.34
   0   5  10    0.97    0.75
   0   5  10    3.29    0.44
   0  -5 -10    2.90    1.82
   0  -5 -10    2.05    1.34
   0   5  11  154.95    4.47
   0   5  11  143.95    4.68
   0  -5 -11  139.92    6.72
   0  -5 -11  133.49    4.97
   0  -5 -11  140.89    8.08
   0  -5 -11  143.69    5.03
   0   5  11  132.89    4.14
   0  -5 -11  136.46    7.29
   0   5  11  129.03    2.63
   0   5  11  146.74    4.23
   0   5  12   65.66    2.78
   0   5  12   67.66    3.07
   0  -5 -12   87.50    5.49
   0  -5 -12   75.15    3.51
   0  -5 -12   79.26    6.50
   0  -5 -12   68.84    3.37
   0   5  12   81.27    3.43
   0  -5 -12   76.48    5.69
   0   5  12   70.76    2.74
   0   5  13  115.21    3.45
   0  -5 -13  117.54    6.65
   0  -5 -13  118.65    8.07
   0  -5 -13  111.98    3.80
   0  -5 -13  119.56    7.35
   0   5  13  120.36    3.91
   0  -5 -14    0.25    0.79
   0  -5 -14    1.79    2.40
   0  -5 -14   -0.11    2.59
   0  -5 -14    1.91    2.01
   0  -5 -15    2.18    2.38
   0  -5 -15    6.57    3.14
   0  -5 -15    0.75    1.92
   0  -5 -16    2.62    2.50
   0  -5 -16    1.84    3.00
   0  -5 -17    2.26    2.91
   0  -5 -17    2.35    3.13
   0  -5 -17    6.67    2.74
   0  -5 -18    3.92    2.88
   0  -5 -18   -0.27    3.26
   0  -5 -18    0.83    2.43
   0  -5 -19   16.24    4.68
   0  -5 -19   18.21    4.35
   0  -5 -20    3.64    3.61
   0   6 -15    2.35    3.67
   0   6 -14   18.84    5.52
   0   6 -13    0.95    3.22
   0   6 -13    2.04    1.78
   0   6 -12    8.53    2.02
   0   6 -12    7.18    3.33
   0   6 -11    8.82    1.32
   0   6 -11   10.58    3.70
   0   6 -11    8.32    1.13
   0   6 -11   10.30    1.34
   0   6 -11    9.93    2.01
   0  -6  11    6.39    2.23
   0   6 -10   85.13    3.24
   0   6 -10   83.33    3.58
   0   6 -10   85.46    7.25
   0  -6  10   85.15    4.44
   0   6 -10   77.49    4.19
   0   6 -10   75.16    2.97
   0  -6  10   83.24    5.60
   0   6  -9   13.96    1.77
   0   6  -9   12.79    1.51
   0   6  -9   18.19    3.84
   0   6  -9   22.92    4.82
   0  -6   9   15.94    2.22
   0  -6   9   13.35    2.00
   0   6  -9   14.10    2.09
   0   6  -9   14.03    1.49
   0  -6   9   15.41    2.67
   0   6  -8  416.23    8.67
   0   6  -8  411.04    9.28
   0   6  -8  432.89   16.41
   0  -6   8  420.13   10.08
   0  -6   8  416.35   10.15
   0   6  -8  402.21    9.69
   0  -6   8  419.47   11.95
   0   6  -8  397.65    8.29
   0   6  -7   41.26    2.51
   0   6  -7   38.37    2.75
   0   6  -7   38.68    2.55
   0   6  -7   51.57    5.73
   0  -6   7   42.07    3.08
   0   6  -7   43.19    2.57
   0  -6   7   42.08    3.18
   0   6  -7   37.02    2.81
   0  -6   7   39.46    3.66
   0   6  -7   40.81    1.92
   0  -6   6    7.32    1.56
   0   6  -6    3.31    1.08
   0   6  -6    3.56    1.05
   0   6  -6    3.49    0.98
   0  -6   6    7.35    1.60
   0   6  -6    6.37    2.46
   0   6  -6    3.73    0.90
   0  -6   6    4.82    1.50
   0   6  -5  171.01    5.39
   0  -6   5  170.71    5.91
   0   6  -5  157.57    8.50
   0  -6   5  171.62    6.17
   0   6  -5  169.52    5.22
   0  -6   5  168.42    6.65
   0   6  -5  159.82    4.68
   0   6  -4   75.59    3.59
   0  -6   4   76.71    3.84
   0   6  -4   79.80    5.74
   0  -6   4   80.22    4.11
   0   6  -4   77.35    3.47
   0  -6   4   74.96    4.29
   0   6  -4   75.50    3.21
   0   6  -3  798.93   15.13
   0  -6   3  809.09   15.45
   0  -6   3  785.92   18.13
   0   6  -3  775.36   19.07
   0  -6   3  810.65   15.91
   0   6  -3  815.54   14.81
   0  -6   3  808.87   16.34
   0   6  -3  777.39   14.41
   0  -6   3  810.54   15.70
   0   6  -2  519.16   11.23
   0  -6   2  519.47   11.27
   0   6  -2  516.59   13.84
   0  -6   2  543.20   13.24
   0   6  -2  536.45   10.90
   0  -6   2  519.89   11.67
   0   6  -2  502.31   10.91
   0   6  -2  488.44   11.90
   0  -6   2  516.30   11.79
   0   6  -2  497.55   10.62
   0  -6   2  524.41   11.81
   0   6  -1  529.29   11.39
   0  -6   1  524.43   11.21
   0   6  -1  493.79   12.85
   0  -6   1  516.16   12.17
   0  -6   1  513.56   11.51
   0   6  -1  541.60   10.95
   0   6  -1  494.07   11.91
   0   6  -1  531.30   10.87
   0   6  -1  487.70   10.75
   0  -6   1  521.60   11.50
   0  -6   1  510.14   11.88
   0  -6   0  732.34   14.04
   0   6   0  696.43   15.01
   0  -6   0  710.58   14.16
   0  -6   0  748.44   14.48
   0   6   0  667.68   14.78
   0   6   0  738.96   13.42
   0  -6   0  692.83   14.89
   0   6   0  694.37   13.87
   0   6   1  116.01    4.70
   0  -6  -1  118.82    4.54
   0  -6  -1  115.30    4.18
   0   6   1  119.55    4.69
   0  -6  -1  115.25    4.66
   0   6   1  114.25    4.28
   0  -6  -1  100.02    5.11
   0   6   1  116.02    4.03
   0   6   1  109.05    5.02
   0   6   1  105.18    4.46
   0  -6  -1  114.73    5.14
   0   6   2   32.12    2.42
   0  -6  -2   29.14    2.29
   0  -6  -2   25.98    2.20
   0   6   2   26.97    2.09
   0   6   2   27.41    2.00
   0  -6  -2   28.72    2.84
   0   6   2   29.04    1.90
   0  -6  -2   25.50    2.59
   0   6   3   50.05    3.02
   0   6   3   47.93    2.74
   0  -6  -3   45.84    2.88
   0   6   3   45.77    2.28
   0  -6  -3   50.87    3.91
   0   6   3   44.68    2.27
   0  -6  -3   49.17    3.56
   0   6   4  534.73   12.04
   0  -6  -4  534.10   12.79
   0   6   4  495.35   10.59
   0   6   4  494.61    9.46
   0  -6  -4  537.90   13.44
   0   6   4  535.04   12.88
   0   6   4  512.65   11.31
   0   6   5   15.14    2.14
   0  -6  -5   14.99    1.75
   0   6   5   16.47    1.86
   0   6   5   16.18    1.70
   0  -6  -5   14.02    1.68
   0  -6  -5   15.21    2.29
   0   6   5   15.77    2.34
   0   6   5   16.53    1.27
   0  -6  -5   18.30    2.32
   0   6   5   16.05    2.09
   0  -6  -6    8.64    1.12
   0  -6  -6    7.05    1.39
   0   6   6   10.53    2.00
   0   6   6    8.81    1.45
   0   6   6    8.68    1.33
   0  -6  -6    8.99    1.43
   0  -6  -6    8.32    1.90
   0   6   6    7.09    1.76
   0   6   6    9.19    1.70
   0   6   6    9.45    0.93
   0  -6  -7  170.74    4.98
   0  -6  -7  172.17    6.04
   0  -6  -7  176.41    6.06
   0   6   7  178.98    5.51
   0   6   7  183.45    4.11
   0  -6  -7  195.71    8.19
   0   6   7  191.83    5.99
   0  -6  -8    6.65    1.53
   0   6   8    6.33    1.37
   0  -6  -8    6.18    1.46
   0   6   8    7.26    1.37
   0  -6  -8    8.02    1.41
   0   6   8    5.16    0.67
   0  -6  -8    5.98    2.01
   0   6   9  119.94    4.51
   0   6   9  115.06    5.43
   0  -6  -9  115.02    4.94
   0  -6  -9  121.29    5.11
   0   6   9  124.64    4.38
   0  -6  -9  124.84    6.41
   0   6  10    3.59    1.61
   0  -6 -10    1.26    1.26
   0  -6 -10    5.93    1.76
   0  -6 -10    3.93    1.44
   0   6  10    4.33    1.09
   0  -6 -10   -0.22    1.66
   0   6  10    3.23    1.09
   0   6  10    5.09    1.22
   0   6  11   33.66    2.47
   0   6  11   36.26    2.45
   0  -6 -11   31.51    4.35
   0  -6 -11   32.54    2.81
   0  -6 -11   32.91    3.66
   0  -6 -11   33.77    2.76
   0   6  11   34.20    2.20
   0  -6 -11   31.77    3.88
   0   6  11   34.01    2.31
   0   6  12   67.24    3.47
   0   6  12   66.27    3.11
   0  -6 -12   62.80    5.03
   0  -6 -12   60.22    3.65
   0  -6 -12   59.73    5.89
   0  -6 -12   60.38    3.58
   0  -6 -12   62.42    5.34
   0   6  12   62.55    2.95
   0  -6 -13   16.07    3.20
   0  -6 -13   11.38    3.15
   0  -6 -13   14.20    1.83
   0  -6 -13   13.36    2.03
   0  -6 -13   12.25    2.87
   0   6  13   16.00    1.80
   0   6  13   13.36    1.49
   0  -6 -14    6.92    2.99
   0  -6 -14    3.14    1.35
   0  -6 -14    2.70    1.29
   0  -6 -14   -1.83    2.14
   0  -6 -14    3.58    2.43
   0  -6 -15    9.94    1.45
   0  -6 -15   16.43    3.45
   0  -6 -15   13.04    2.96
   0  -6 -15   16.88    4.25
   0  -6 -16   94.79    7.32
   0  -6 -16  103.01    6.93
   0  -6 -16   95.11    8.27
   0  -6 -17    6.41    3.44
   0  -6 -17    3.39    2.67
   0  -6 -17    3.42    3.02
   0  -6 -18    5.40    3.20
   0  -6 -18    6.19    2.86
   0  -6 -18    7.77    3.99
   0  -6 -19   39.98    5.66
   0  -6 -19   37.34    6.54
   0  -6 -20   12.62    4.13
   0  -6 -21    5.08    3.35
   0   7 -15    0.49    4.22
   0  -7  14   37.41    5.24
   0   7 -14   35.71    6.30
   0  -7  13    0.49    2.70
   0   7 -13   -2.30    3.45
   0  -7  12    9.70    3.21
   0   7 -12    4.68    3.66
   0   7 -12    6.96    1.80
   0   7 -11   12.00    2.13
   0   7 -11   12.59    1.73
   0   7 -10    1.58    2.97
   0  -7  10   -1.12    1.67
   0   7 -10    3.14    1.57
   0  -7  10   -2.27    2.38
   0   7 -10    1.30    1.08
   0   7 -10    3.49    1.44
   0   7  -9    7.53    1.81
   0   7  -9    5.98    1.34
   0   7  -9    7.42    3.31
   0   7  -9   12.45    3.90
   0  -7   9    5.52    1.86
   0  -7   9    6.55    1.89
   0   7  -9    7.44    1.72
   0   7  -9    6.24    1.28
   0  -7   9    5.19    2.06
   0   7  -8   58.35    3.55
   0   7  -8   57.68    3.20
   0   7  -8   58.29    6.54
   0  -7   8   56.91    3.84
   0  -7   8   62.89    4.16
   0   7  -8   60.60    3.71
   0   7  -8   55.47    3.01
   0   7  -8   47.79    1.50
   0  -7   8   61.53    4.75
   0   7  -8   49.50    1.68
   0   7  -7   32.28    4.92
   0  -7   7   33.34    3.00
   0   7  -7   30.10    2.52
   0   7  -7   34.16    2.82
   0   7  -7   35.10    2.51
   0  -7   7   36.77    3.32
   0   7  -7   33.66    2.53
   0   7  -7   31.72    1.82
   0  -7   7   29.20    3.40
   0   7  -6   21.77    3.91
   0  -7   6   23.86    2.56
   0   7  -6   21.57    2.06
   0  -7   6   25.07    2.71
   0   7  -6   21.24    2.01
   0   7  -6   20.86    2.02
   0   7  -6   20.56    1.66
   0  -7   6   19.13    2.75
   0   7  -5   21.43    3.61
   0  -7   5   19.61    2.31
   0   7  -5   22.18    2.11
   0  -7   5   25.27    2.74
   0   7  -5   20.92    2.10
   0  -7   5   19.82    2.50
   0   7  -5   19.53    1.79
   0  -7   4    4.24    1.52
   0   7  -4    7.50    1.56
   0  -7   4    3.75    1.35
   0   7  -4    5.57    1.32
   0   7  -4    8.24    2.63
   0   7  -4    5.48    1.24
   0  -7   4    3.79    1.46
   0   7  -3  344.76    8.92
   0   7  -3  312.50   11.48
   0  -7   3  315.86   10.67
   0  -7   3  330.98    9.10
   0  -7   3  338.40    9.52
   0   7  -3  332.13    8.43
   0   7  -3  330.62    9.73
   0   7  -3  323.84    8.15
   0  -7   3  333.88    9.34
   0  -7   3  325.10    9.69
   0  -7   2    3.28    1.51
   0   7  -2    1.09    1.44
   0  -7   2    2.26    1.30
   0   7  -2    2.41    1.14
   0  -7   2    1.30    1.23
   0   7  -2    1.94    1.08
   0  -7   2    3.36    1.20
   0   7  -2    1.33    1.35
   0   7  -2    0.25    0.95
   0  -7   2   -0.34    1.09
   0  -7   1    3.10    1.41
   0   7  -1    5.33    1.77
   0  -7   1    2.94    1.27
   0   7  -1    3.70    1.18
   0   7  -1    3.75    1.24
   0  -7   1    3.00    1.39
   0   7  -1    4.17    1.42
   0   7  -1    3.21    1.27
   0  -7   1    5.76    1.64
   0  -7   0  491.44   11.29
   0   7   0  484.04   12.33
   0  -7   0  462.63   11.03
   0  -7   0  465.87   11.41
   0   7   0  476.27   10.39
   0   7   0  450.64   11.86
   0   7   0  456.44   10.82
   0  -7   0  467.68   12.09
   0  -7  -1    3.52    1.22
   0  -7  -1    5.38    1.30
   0   7   1    4.62    1.51
   0  -7  -1    4.03    1.34
   0   7   1    3.36    1.52
   0   7   1    4.59    1.30
   0  -7  -1    5.41    1.59
   0   7   1    4.75    1.18
   0   7   2   44.91    3.11
   0  -7  -2   48.83    3.16
   0   7   2   45.73    2.90
   0  -7  -2   47.89    3.25
   0   7   2   46.08    2.89
   0  -7  -2   46.37    3.86
   0   7   2   46.36    3.70
   0   7   2   44.77    2.56
   0  -7  -2   43.08    3.54
   0   7   2   45.07    3.17
   0   7   3  459.78   10.94
   0  -7  -3  443.97   10.98
   0   7   3  445.44   10.25
   0   7   3  424.99    9.33
   0  -7  -3  442.74   12.68
   0   7   3  446.15    9.29
   0  -7  -3  467.29   12.37
   0   7   4  355.82    9.34
   0   7   4  345.68    7.50
   0   7   4  345.55    8.72
   0   7   4  341.04    7.61
   0  -7  -4  361.65   11.27
   0  -7  -4  380.28   11.06
   0   7   5  157.42    6.70
   0  -7  -5  143.69    5.65
   0  -7  -5  154.09    6.96
   0   7   5  146.74    5.30
   0  -7  -5  165.58    7.53
   0   7   5  145.73    4.32
   0   7   5  153.77    5.76
   0   7   6   44.90    3.06
   0  -7  -6   45.93    3.19
   0  -7  -6   43.03    2.18
   0  -7  -6   42.51    3.08
   0   7   6   43.84    2.86
   0   7   6   49.89    2.22
   0  -7  -6   41.68    4.01
   0  -7  -6   40.43    3.72
   0  -7  -7  274.20    8.32
   0  -7  -7  269.04    6.52
   0   7   7  281.69    7.64
   0  -7  -7  268.44    8.31
   0   7   7  278.27    5.88
   0  -7  -7  276.87   10.55
   0   7   7  296.35    8.21
   0  -7  -8  195.83    6.87
   0  -7  -8  179.08    5.36
   0   7   8  200.63    6.22
   0  -7  -8  184.37    6.74
   0   7   8  167.31    4.08
   0   7   8  188.10    6.36
   0   7   9  662.32   13.61
   0  -7  -9  662.02   14.56
   0  -7  -9  646.74   12.84
   0   7   9  644.57   14.32
   0   7   9  684.43   13.28
   0  -7  -9  669.33   14.66
   0   7   9  608.66   10.00
   0  -7  -9  627.76   16.62
   0   7  10   32.57    2.68
   0   7  10   26.69    2.84
   0  -7 -10   29.35    2.88
   0   7  10   35.41    2.57
   0  -7 -10   33.65    3.09
   0   7  10   25.72    1.02
   0  -7 -10   32.21    3.69
   0   7  11   19.26    2.05
   0   7  11   16.12    1.97
   0   7  11   16.93    2.05
   0  -7 -11   11.33    2.01
   0  -7 -11   14.93    3.31
   0   7  11   14.39    2.45
   0   7  11   19.36    1.96
   0  -7 -11   19.17    2.47
   0  -7 -11   17.42    3.31
   0  -7 -11   18.02    3.04
   0  -7 -12   96.35    6.49
   0  -7 -12   91.78    4.84
   0  -7 -12   97.84    7.49
   0  -7 -12   94.05    4.95
   0  -7 -12  100.05    6.97
   0   7  12  103.42    4.34
   0   7  12  100.01    4.52
   0  -7 -13   61.32    5.26
   0  -7 -13   57.26    6.04
   0  -7 -13   52.83    3.77
   0  -7 -13   57.82    3.78
   0  -7 -13   58.27    5.59
   0   7  13   56.59    3.14
   0   7  13   58.53    3.50
   0  -7 -14   20.74    4.18
   0  -7 -14   12.60    2.01
   0  -7 -14   15.17    2.18
   0  -7 -14   13.40    3.19
   0  -7 -14   19.52    3.53
   0  -7 -15    0.72    1.44
   0  -7 -15   -0.71    1.30
   0  -7 -15   -0.21    2.35
   0  -7 -15    1.32    2.13
   0  -7 -16   34.28    4.83
   0  -7 -16   33.50    5.48
   0  -7 -16   31.75    4.31
   0  -7 -17   10.98    3.60
   0  -7 -17   13.79    4.30
   0  -7 -17    7.73    2.98
   0  -7 -18    4.08    3.40
   0  -7 -18   -1.27    3.59
   0  -7 -18    6.34    3.10
   0  -7 -19   35.65    5.57
   0  -7 -19   28.85    5.77
   0  -7 -19   27.48    4.41
   0  -7 -20   18.78    4.87
   0  -8  14    5.21    3.45
   0   8 -14    4.65    4.19
   0   8 -13    8.60    4.24
   0  -8  13   10.03    3.57
   0   8 -12   12.70    4.39
   0  -8  12   10.16    3.34
   0   8 -11   18.11    2.46
   0   8 -11   20.10    5.00
   0  -8  10    6.66    2.11
   0   8 -10    7.15    1.84
   0   8 -10    5.88    1.36
   0   8 -10    9.40    3.78
   0  -8   9    7.81    2.14
   0  -8   9    4.88    2.01
   0   8  -9    8.31    1.92
   0   8  -9   10.21    1.63
   0   8  -9   10.64    2.03
   0   8  -9    8.71    3.90
   0   8  -9    9.07    3.55
   0   8  -8   89.55    8.05
   0  -8   8   84.89    4.96
   0  -8   8   84.81    5.01
   0   8  -8   83.50    4.42
   0   8  -8   86.58    4.14
   0   8  -8   83.70    4.53
   0   8  -8   76.48    2.19
   0   8  -8   72.11    2.22
   0  -8   8   77.31    5.59
   0  -8   7   11.08    2.18
   0   8  -7   13.45    3.70
   0  -8   7   14.04    2.56
   0   8  -7   14.72    2.24
   0   8  -7   16.95    2.03
   0   8  -7   12.82    1.34
   0  -8   7   13.33    2.64
   0  -8   6  189.21    7.27
   0   8  -6  174.38   10.18
   0  -8   6  188.25    7.56
   0  -8   6  171.98    7.82
   0   8  -6  184.37    5.36
   0   8  -6  187.39    6.52
   0   8  -5   -2.17    2.26
   0  -8   5    1.75    1.32
   0   8  -5    1.33    1.51
   0   8  -5    2.19    1.04
   0  -8   5   -0.54    1.47
   0   8  -4   31.35    4.27
   0  -8   4   25.69    2.91
   0  -8   4   26.97    2.73
   0   8  -4   28.17    3.00
   0   8  -4   29.47    2.37
   0  -8   4   26.48    2.98
   0   8  -3  241.13   10.48
   0  -8   3  259.83    8.81
   0  -8   3  263.10    8.42
   0   8  -3  263.81    8.99
   0  -8   3  244.38    8.80
   0   8  -3  262.96    7.45
   0  -8   3  249.87    8.48
   0  -8   2   49.59    3.98
   0   8  -2   45.60    4.29
   0  -8   2   47.61    3.69
   0  -8   2   48.55    3.52
   0   8  -2   50.36    3.86
   0   8  -2   47.97    3.17
   0  -8   2   49.48    3.71
   0  -8   2   44.35    3.47
   0   8  -1    8.60    2.13
   0  -8   1   12.48    2.03
   0  -8   1   12.46    1.98
   0  -8   1   14.44    2.17
   0   8  -1    9.57    2.06
   0  -8   1   13.42    2.25
   0   8  -1   12.07    1.79
   0  -8   0  296.68    8.69
   0   8   0  289.28    9.67
   0  -8   0  308.64    9.35
   0  -8   0  309.74    9.05
   0   8   0  294.21    9.60
   0  -8   0  292.46    9.76
   0   8   0  291.31    8.56
   0  -8  -1    0.14    0.97
   0   8   1    1.98    1.38
   0  -8  -1    0.05    1.08
   0  -8  -1    1.07    1.24
   0   8   1    2.27    1.58
   0  -8  -1    0.23    1.26
   0   8   1    1.18    1.15
   0   8   2   16.56    2.03
   0  -8  -2   12.28    1.98
   0  -8  -2   16.07    2.18
   0   8   2   16.33    2.64
   0  -8  -2   10.23    2.26
   0   8   2   15.25    2.12
   0  -8  -2   16.12    2.59
   0   8   2   12.59    1.60
   0   8   3  574.32   12.17
   0  -8  -3  584.86   15.79
   0   8   3  594.64   11.82
   0  -8  -3  572.98   14.97
   0  -8  -3  584.22   13.84
   0   8   4  273.11    7.02
   0  -8  -4  295.41   10.69
   0   8   4  283.40    7.08
   0  -8  -4  289.57   10.10
   0   8   5  198.55    5.39
   0  -8  -5  183.75    6.90
   0  -8  -5  209.04    8.96
   0   8   5  188.82    5.39
   0  -8  -5  210.04    8.64
   0  -8  -6    5.66    1.67
   0  -8  -6    5.93    1.54
   0  -8  -6    5.08    1.95
   0   8   6    9.69    1.22
   0  -8  -6    7.61    2.14
   0  -8  -7  111.16    3.74
   0  -8  -7  114.15    5.42
   0  -8  -7  106.90    5.24
   0  -8  -7  111.47    6.81
   0   8   7  118.94    3.64
   0  -8  -7  109.26    6.49
   0  -8  -8   97.40    5.15
   0  -8  -8  101.87    3.86
   0   8   8   95.44    3.14
   0  -8  -8  107.81    5.44
   0  -8  -9  328.24    9.98
   0  -8  -9  319.41    7.91
   0   8   9  313.40    6.18
   0  -8  -9  329.67    9.94
   0  -8 -10   -0.55    1.51
   0   8  10   -0.94    1.22
   0  -8 -10    2.92    1.67
   0   8  10    2.40    0.58
   0  -8 -10    2.81    2.08
   0  -8 -11   19.25    2.67
   0   8  11   17.53    2.49
   0  -8 -11   25.13    2.94
   0  -8 -11   24.13    3.74
   0   8  11   20.74    2.39
   0  -8 -12    3.43    2.09
   0  -8 -12    3.34    1.76
   0  -8 -12    1.57    1.62
   0  -8 -12    0.48    2.28
   0   8  12    1.74    1.28
   0   8  12    4.07    1.47
   0  -8 -13   24.81    3.91
   0  -8 -13   21.95    2.84
   0  -8 -13   26.58    3.22
   0  -8 -13   22.75    4.14
   0   8  13   27.00    2.64
   0   8  13   26.68    2.52
   0  -8 -14    8.22    3.27
   0  -8 -14    7.00    2.13
   0  -8 -14    6.24    1.97
   0  -8 -14   14.90    3.80
   0  -8 -14   10.58    3.17
   0  -8 -15   25.51    4.94
   0  -8 -15   17.58    2.45
   0  -8 -15   21.62    2.77
   0  -8 -15   18.65    4.04
   0  -8 -15   24.94    4.08
   0  -8 -16   -1.96    2.83
   0  -8 -16   -3.99    2.71
   0  -8 -17   37.85    5.53
   0  -8 -17   41.67    6.40
   0  -8 -17   32.32    4.65
   0  -8 -18   14.98    4.11
   0  -8 -18   22.35    5.18
   0  -8 -18   17.32    4.08
   0  -8 -19    2.86    3.42
   0  -8 -19    7.67    4.71
   0  -8 -19    0.55    2.87
   0  -8 -20   87.84    8.60
   0  -9  13    2.51    3.30
   0   9 -13   -2.69    3.70
   0  -9  12   44.63    5.53
   0   9 -12   43.22    6.95
   0   9 -11    5.00    4.00
   0   9 -10   13.79    4.54
   0   9 -10   11.76    2.16
   0  -9   9    3.02    1.93
   0   9  -9    4.75    1.78
   0   9  -9    2.65    1.39
   0   9  -9    0.90    1.68
   0   9  -9    2.37    3.30
   0  -9   8   32.89    3.60
   0  -9   8   33.90    3.71
   0   9  -8   36.45    3.19
   0   9  -8   32.30    2.84
   0   9  -8   34.47    3.32
   0   9  -8   31.79    5.59
   0  -9   7   43.75    3.80
   0   9  -7   35.46    5.22
   0  -9   7   44.45    4.02
   0   9  -7   49.10    3.37
   0   9  -7   46.09    3.73
   0   9  -7   44.17    2.34
   0  -9   6  107.66    5.85
   0   9  -6  112.03    8.46
   0  -9   6  121.16    6.48
   0   9  -6  110.09    5.28
   0   9  -6  104.20    4.12
   0  -9   5   25.89    3.04
   0   9  -5   24.32    4.14
   0  -9   5   30.91    3.41
   0   9  -5   22.81    2.51
   0   9  -5   25.13    2.26
   0  -9   4   34.33    3.55
   0   9  -4   29.77    4.33
   0  -9   4   33.27    3.21
   0   9  -4   32.35    2.64
   0  -9   3   95.04    5.50
   0   9  -3   92.29    6.67
   0  -9   3   97.40    5.31
   0  -9   3   92.67    5.30
   0   9  -3   98.38    4.57
   0  -9   2    1.67    1.49
   0  -9   2    0.84    1.47
   0   9  -2    1.40    1.75
   0  -9   2    0.61    1.26
   0   9  -2    2.74    1.28
   0  -9   1    1.82    1.65
   0  -9   1    0.06    1.29
   0   9  -1    0.76    1.69
   0  -9   1    3.91    1.85
   0  -9   1    1.45    1.21
   0   9  -1    2.60    1.34
   0  -9   0  362.68   11.05
   0  -9   0  372.78   10.29
   0   9   0  371.58   11.62
   0  -9   0  372.47   10.74
   0  -9   0  368.77   11.78
   0  -9  -1   54.00    4.01
   0   9   1   51.10    3.89
   0  -9  -1   51.64    3.80
   0  -9  -1   52.67    4.31
   0  -9  -2    8.53    1.96
   0   9   2   11.81    1.97
   0  -9  -2   12.37    2.53
   0  -9  -2   13.06    2.13
   0  -9  -3  453.64   12.17
   0   9   3  468.51   11.06
   0  -9  -3  447.40   14.18
   0  -9  -3  443.67   13.48
   0  -9  -3  454.86   12.42
   0   9   4   21.50    2.06
   0  -9  -4   21.67    2.66
   0  -9  -4   21.29    3.34
   0   9   4   21.12    1.96
   0  -9  -4   21.74    3.08
   0  -9  -5  865.78   19.00
   0   9   5  927.96   16.29
   0   9   5  895.53   16.30
   0  -9  -5  945.13   21.78
   0  -9  -6  139.54    6.45
   0   9   6  151.37    4.75
   0  -9  -6  147.90    6.66
   0  -9  -6  160.34    8.37
   0   9   6  135.01    4.61
   0  -9  -6  160.55    8.04
   0  -9  -7   33.08    3.31
   0  -9  -7   23.94    1.86
   0  -9  -7   29.38    3.14
   0  -9  -7   31.42    4.17
   0   9   7   25.04    1.96
   0  -9  -7   35.19    4.15
   0  -9  -8  417.09   11.89
   0  -9  -8  409.64    8.89
   0  -9  -8  416.89   12.01
   0  -9  -8  446.00   14.90
   0   9   8  407.18    8.34
   0  -9  -8  430.23   14.14
   0  -9  -9  238.73    8.82
   0  -9  -9  238.46    6.54
   0  -9  -9  251.15   11.20
   0   9   9  241.58    5.51
   0  -9  -9  240.58    8.74
   0  -9 -10  123.12    6.16
   0   9  10  110.91    5.07
   0  -9 -10  115.62    4.61
   0  -9 -10  123.63    6.27
   0   9  10  111.50    3.15
   0  -9 -10  123.03    7.46
   0  -9 -11    7.28    2.15
   0  -9 -11    5.11    2.57
   0  -9 -11    2.17    1.72
   0  -9 -12    3.82    1.87
   0  -9 -12    6.35    2.87
   0  -9 -12    7.89    2.21
   0  -9 -12    4.53    2.90
   0   9  12   11.34    2.03
   0   9  12    8.72    1.81
   0  -9 -13   44.29    4.08
   0  -9 -13   38.15    4.74
   0  -9 -13   41.03    3.81
   0  -9 -13   35.68    5.02
   0   9  13   42.33    3.40
   0   9  13   38.45    3.16
   0  -9 -14    0.58    1.80
   0  -9 -14    4.13    2.28
   0  -9 -14   -3.58    3.03
   0  -9 -14    2.86    2.40
   0  -9 -15   26.81    3.13
   0  -9 -15   28.48    3.43
   0  -9 -15   26.19    4.63
   0  -9 -15   30.04    4.44
   0  -9 -16   -1.33    2.86
   0  -9 -16    3.52    2.66
   0  -9 -16    3.78    2.05
   0  -9 -17   24.77    4.49
   0  -9 -17   18.63    4.51
   0  -9 -18   26.90    4.85
   0  -9 -18   22.20    4.70
   0  -9 -19    2.35    3.19
   0  -9 -19   13.16    4.53
   0  -9 -20   43.69    6.15
   0  -9 -20   53.99    7.00
   0  10 -12   15.27    5.25
   0 -10  12   18.70    4.49
   0  10 -11    2.05    3.44
   0  10 -10    3.27    3.87
   0 -10   9    2.18    2.01
   0  10  -9    3.75    1.63
   0  10  -9    3.83    1.54
   0  10  -9    3.53    3.32
   0 -10   8    8.32    2.70
   0  10  -8    7.33    4.08
   0  10  -8   12.17    2.21
   0  10  -8   13.08    2.62
   0 -10   8    9.56    2.47
   0 -10   7  200.03    8.84
   0  10  -7  199.45   11.85
   0  10  -7  208.01    8.15
   0  10  -7  202.16    7.39
   0 -10   7  192.15    8.35
   0 -10   6   43.08    4.10
   0  10  -6   38.71    5.54
   0 -10   6   41.61    4.24
   0  10  -6   37.49    3.32
   0  10  -6   42.59    3.88
   0  10  -6   37.73    2.70
   0 -10   5    2.58    1.87
   0  10  -5    3.23    3.00
   0 -10   5    6.73    2.45
   0  10  -5    4.15    1.69
   0  10  -5    5.10    1.55
   0 -10   4  159.01    7.71
   0 -10   4  139.38    6.94
   0  10  -4  146.25    9.10
   0  10  -4  151.19    5.80
   0  10  -3   12.73    3.07
   0 -10   3   14.87    2.71
   0 -10   3   13.14    2.60
   0 -10   3   15.08    2.63
   0 -10   2   71.26    4.99
   0 -10   2   68.07    4.76
   0  10  -2   74.47    5.90
   0 -10   2   67.57    5.01
   0 -10   1   50.74    4.27
   0 -10   1   54.68    4.19
   0  10  -1   51.98    4.68
   0 -10   1   56.65    4.70
   0 -10   0  153.33    7.35
   0 -10   0  162.97    7.21
   0 -10   0  171.93    6.85
   0  10   0  166.96    7.81
   0 -10   0  176.63    8.28
   0 -10  -1   45.33    3.99
   0 -10  -1   48.72    3.97
   0  10   1   49.75    4.08
   0 -10  -1   49.68    4.58
   0 -10  -2  182.11    7.92
   0 -10  -2  180.95    7.65
   0 -10  -2  177.77    8.61
   0 -10  -3  549.63   14.64
   0 -10  -3  516.03   13.98
   0  10   3  551.67   12.90
   0 -10  -3  522.45   15.60
   0  10   4   83.24    4.20
   0 -10  -4   79.16    6.31
   0 -10  -4   74.97    5.71
   0 -10  -4   86.55    5.39
   0  10   5 1920.49   30.20
   0 -10  -5 1924.91   37.92
   0 -10  -5 1850.05   36.60
   0  10   6  122.61    4.44
   0 -10  -6  111.51    6.02
   0 -10  -6  123.98    7.83
   0  10   6  112.85    4.47
   0 -10  -6  128.11    7.59
   0  10   7   62.87    3.09
   0 -10  -7   57.67    4.38
   0 -10  -7   57.60    4.45
   0  10   7   65.11    3.14
   0 -10  -7   68.71    5.95
   0 -10  -7   72.77    5.94
   0 -10  -8  512.38    9.91
   0 -10  -8  506.16   13.76
   0 -10  -8  502.03   13.85
   0 -10  -8  560.77   17.22
   0  10   8  536.00    9.95
   0 -10  -8  529.75   16.29
   0 -10  -9  271.83    9.94
   0 -10  -9  280.42    7.16
   0  10   9  279.91    6.51
   0 -10  -9  297.24   12.60
   0 -10  -9  279.70   10.10
   0 -10 -10   18.38    2.86
   0 -10 -10   17.34    1.97
   0 -10 -10   18.35    3.72
   0 -10 -10   14.07    2.61
   0 -10 -11   24.13    3.21
   0 -10 -11   28.19    4.14
   0 -10 -11   27.10    3.45
   0 -10 -12   52.34    4.50
   0 -10 -12   48.41    5.43
   0  10  12   50.87    3.95
   0  10  12   52.60    3.83
   0 -10 -12   45.87    4.15
   0 -10 -13   -3.96    2.56
   0 -10 -13    0.30    2.36
   0 -10 -13    1.65    1.96
   0 -10 -13    4.78    2.95
   0  10  13    1.11    1.48
   0  10  13    1.94    1.67
   0 -10 -14   21.26    3.19
   0 -10 -14   25.50    3.54
   0 -10 -14   28.81    4.93
   0 -10 -14   23.17    4.25
   0 -10 -15   39.40    3.89
   0 -10 -15   39.20    4.10
   0 -10 -15   42.20    5.80
   0 -10 -15   40.57    5.20
   0 -10 -16   50.09    6.44
   0 -10 -16   47.13    5.86
   0 -10 -16   46.68    4.30
   0 -10 -17   19.11    4.48
   0 -10 -17   29.68    5.54
   0 -10 -18    0.86    2.91
   0 -10 -18    9.73    4.10
   0 -10 -19    2.76    3.38
   0 -10 -19   13.62    4.77
   0 -10 -20   11.13    4.33
   0  11 -11   23.83    5.91
   0 -11  11   24.57    4.58
   0  11 -10   17.51    5.22
   0  11  -9   84.51    8.32
   0  11  -9   73.43    4.52
   0  11  -8   11.20    2.31
   0 -11   8    6.08    2.70
   0 -11   7  112.82    6.95
   0  11  -7  117.00    9.42
   0  11  -7  111.58    5.72
   0 -11   7  114.46    6.80
   0 -11   6   10.67    3.01
   0  11  -6    9.50    3.95
   0  11  -6    9.36    2.17
   0 -11   6    6.88    2.35
   0 -11   5   27.81    3.97
   0  11  -5   25.03    4.63
   0  11  -5   26.82    3.06
   0  11  -5   29.56    3.55
   0 -11   5   26.36    3.65
   0 -11   4   63.48    5.29
   0  11  -4   48.44    5.70
   0  11  -4   54.68    4.19
   0 -11   4   54.39    4.62
   0  11  -3   10.28    3.10
   0 -11   3    9.90    2.83
   0 -11   3    8.83    2.45
   0 -11   3    5.30    2.30
   0 -11   2   65.65    5.21
   0 -11   2   61.99    4.93
   0  11  -2   60.21    5.67
   0 -11   2   63.66    5.20
   0  11  -1    5.27    2.26
   0 -11   1    7.71    2.23
   0 -11   1    9.67    2.54
   0 -11   1   11.98    2.56
   0 -11   0   66.02    5.16
   0 -11   0   60.94    4.73
   0  11   0   77.05    5.61
   0 -11   0   66.67    5.38
   0 -11  -1   94.62    6.01
   0 -11  -1  102.57    6.09
   0  11   1  104.29    6.07
   0 -11  -1  102.47    6.74
   0 -11  -2   28.60    3.41
   0 -11  -2   25.98    3.31
   0  11   2   28.92    3.21
   0 -11  -2   29.55    3.81
   0 -11  -3  288.77   10.70
   0 -11  -3  288.79   10.34
   0  11   3  307.05    9.37
   0 -11  -3  279.96   11.44
   0  11   4  347.29    9.54
   0 -11  -4  323.56   13.12
   0 -11  -4  318.59   12.56
   0 -11  -4  315.38   11.27
   0  11   5  295.21    8.18
   0 -11  -5  278.17   12.27
   0 -11  -5  268.92   11.53
   0  11   6   59.28    3.27
   0 -11  -6   56.07    4.59
   0 -11  -6   60.47    5.84
   0 -11  -6   58.25    5.53
   0  11   7  558.19   11.30
   0 -11  -7  521.50   14.99
   0 -11  -7  534.43   15.30
   0 -11  -7  590.98   18.49
   0 -11  -7  561.37   17.66
   0 -11  -8   62.79    2.98
   0  11   8   62.14    3.13
   0 -11  -8   61.00    5.00
   0 -11  -8   62.55    4.89
   0 -11  -8   57.77    2.96
   0 -11  -8   75.32    6.53
   0  11   8   70.04    3.31
   0 -11  -8   60.11    5.68
   0 -11  -9   34.65    3.85
   0 -11  -9   34.99    2.42
   0 -11  -9   31.06    3.72
   0 -11  -9   32.14    4.68
   0 -11  -9   29.32    4.48
   0 -11 -10    8.54    2.58
   0 -11 -10    4.02    1.28
   0 -11 -10    1.10    1.90
   0 -11 -10    6.49    3.23
   0 -11 -11   64.96    5.13
   0 -11 -11   61.04    6.44
   0 -11 -11   62.73    5.09
   0 -11 -12   19.98    3.24
   0 -11 -12   14.11    3.58
   0 -11 -12   14.66    3.13
   0  11  12   14.52    2.43
   0  11  12   17.71    2.64
   0 -11 -13  115.07    6.79
   0 -11 -13  111.49    8.42
   0  11  13  109.78    5.91
   0 -11 -13  107.58    6.70
   0 -11 -14   35.37    4.03
   0 -11 -14   31.86    4.86
   0 -11 -14   31.89    5.30
   0 -11 -14   34.87    4.14
   0 -11 -15   32.07    4.04
   0 -11 -15   29.44    5.01
   0 -11 -15   31.52    5.46
   0 -11 -15   35.91    4.27
   0 -11 -16   82.87    8.02
   0 -11 -16   90.75    8.09
   0 -11 -16   80.48    5.78
   0 -11 -17   20.81    4.16
   0 -11 -17   23.36    5.28
   0 -11 -18   -0.13    3.09
   0 -11 -18    4.92    3.83
   0 -11 -19    2.27    3.79
   0 -11 -20   31.92    5.64
   0  12 -10   22.05    5.79
   0  12  -9   63.22    7.75
   0  12  -8   59.21    4.36
   0 -12   8   55.75    5.33
   0 -12   7  132.26    7.93
   0  12  -7  135.37   10.54
   0  12  -7  131.34    6.43
   0 -12   7  123.42    7.33
   0 -12   6    1.02    2.47
   0  12  -6    7.40    3.89
   0  12  -6    0.06    1.62
   0 -12   6    0.39    2.45
   0 -12   5   14.55    3.32
   0  12  -5   14.29    4.05
   0  12  -5   12.73    2.39
   0 -12   5   14.30    3.06
   0 -12   4   20.61    3.60
   0  12  -4   16.37    4.02
   0  12  -4   16.03    2.69
   0 -12   4   10.13    2.66
   0 -12   3    4.72    2.64
   0 -12   3   -0.59    1.88
   0  12  -3    4.59    3.20
   0  12  -3   -0.63    1.90
   0 -12   3   -0.29    2.11
   0  12  -2   44.78    5.17
   0 -12   2   40.91    4.37
   0 -12   2   46.02    4.87
   0 -12   2   39.02    4.27
   0  12  -1    5.60    2.56
   0 -12   1    5.73    2.50
   0 -12   1    8.50    2.81
   0 -12   1    4.17    2.08
   0  12   0   12.00    2.95
   0 -12   0    6.04    2.61
   0 -12   0   13.32    3.25
   0 -12   0    5.69    2.32
   0 -12  -1  156.50    8.21
   0 -12  -1  163.87    8.06
   0  12   1  168.78    7.98
   0 -12  -1  164.13    8.98
   0 -12  -2   50.43    4.75
   0 -12  -2   48.74    4.45
   0  12   2   59.71    4.53
   0 -12  -2   46.41    4.93
   0 -12  -3   31.88    3.87
   0 -12  -3   31.57    3.80
   0  12   3   39.98    3.56
   0 -12  -3   34.06    4.40
   0  12   4   96.48    4.96
   0 -12  -4   90.38    6.21
   0  12   5  119.16    5.18
   0 -12  -5  112.08    8.10
   0 -12  -5  104.85    7.50
   0  12   6   38.37    2.89
   0 -12  -6   31.59    3.86
   0 -12  -6   35.03    4.71
   0 -12  -6   32.81    4.61
   0  12   7    6.97    1.52
   0 -12  -7    2.29    2.18
   0 -12  -7    2.90    1.93
   0 -12  -7    4.43    2.57
   0 -12  -7    4.46    2.71
   0 -12  -8   76.03    3.30
   0 -12  -8   76.50    5.71
   0 -12  -8   70.31    5.54
   0 -12  -8   65.63    3.57
   0 -12  -8   72.59    6.87
   0 -12  -8   71.56    6.45
   0 -12  -9   11.56    1.59
   0 -12  -9   14.96    3.01
   0 -12  -9   15.97    3.31
   0 -12  -9    9.06    1.09
   0 -12  -9    7.33    0.93
   0 -12  -9   15.71    4.01
   0 -12  -9   10.37    3.18
   0 -12 -10    0.23    2.04
   0 -12 -10    2.80    1.31
   0 -12 -10    3.31    2.56
   0 -12 -10   -0.93    2.54
   0 -12 -10    1.51    2.45
   0 -12 -11   78.32    5.98
   0 -12 -11   77.04    7.35
   0 -12 -11   69.06    5.55
   0 -12 -12   30.96    4.06
   0  12  12   32.62    3.62
   0 -12 -12   38.20    5.70
   0 -12 -12   30.60    3.95
   0 -12 -13   68.57    5.66
   0 -12 -13   56.56    6.48
   0 -12 -13   59.16    5.39
   0  12  13   65.88    4.89
   0 -12 -14    5.57    2.89
   0 -12 -14    4.17    2.68
   0 -12 -15   13.11    3.23
   0 -12 -15   13.39    4.03
   0 -12 -15   11.42    4.44
   0 -12 -15   15.78    3.64
   0 -12 -16   96.20    6.61
   0 -12 -16  110.17    9.36
   0 -12 -16  115.71    9.24
   0 -12 -17    7.46    4.22
   0 -12 -17    0.53    3.27
   0 -12 -18   12.95    4.82
   0 -12 -18    8.77    4.42
   0 -12 -19    1.27    3.53
   0 -13   8   58.69    5.67
   0  13  -7   65.49    4.85
   0 -13   7   49.43    5.23
   0 -13   6   13.51    3.31
   0  13  -6    8.96    2.42
   0 -13   5    4.85    2.58
   0  13  -5   11.94    4.19
   0  13  -5    9.44    2.49
   0 -13   5    1.75    2.46
   0 -13   4   30.13    4.27
   0  13  -4   28.53    3.52
   0 -13   4   22.72    3.70
   0 -13   3   16.65    3.56
   0 -13   3   10.33    2.70
   0  13  -3   16.77    3.93
   0  13  -3   11.30    2.48
   0 -13   3    8.45    2.35
   0 -13   2   23.39    3.66
   0  13  -2   25.59    4.55
   0  13  -2   15.37    3.05
   0 -13   2   19.01    3.33
   0 -13   1   82.85    6.43
   0 -13   1   77.22    5.94
   0  13  -1   83.82    6.59
   0 -13   1   86.79    6.59
   0  13   0   14.87    3.27
   0 -13   0   14.64    3.49
   0 -13   0   20.26    3.67
   0 -13   0   14.75    3.05
   0 -13  -1  260.08   11.18
   0 -13  -1  263.50   10.82
   0  13   1  273.52   10.60
   0 -13  -1  262.33   11.93
   0 -13  -2   46.48    4.81
   0 -13  -2   37.83    4.27
   0  13   2   53.47    4.49
   0 -13  -2   48.34    5.40
   0 -13  -3   32.70    4.05
   0 -13  -3   36.09    4.26
   0 -13  -3   32.17    4.40
   0  13   3   40.23    3.73
   0 -13  -4   51.39    4.91
   0 -13  -4   52.53    5.62
   0  13   4   48.92    3.74
   0 -13  -5  253.85   12.08
   0 -13  -5  254.82   11.00
   0 -13  -6   39.76    4.37
   0 -13  -6   45.52    5.48
   0 -13  -6   37.64    5.12
   0 -13  -7    9.59    2.70
   0 -13  -7    7.90    2.69
   0 -13  -7   12.20    2.38
   0 -13  -7    7.83    3.31
   0 -13  -7   12.78    3.43
   0 -13  -8   10.44    1.56
   0 -13  -8   15.31    3.21
   0 -13  -8   13.05    3.04
   0 -13  -8    8.33    3.38
   0 -13  -8   14.29    3.70
   0 -13  -9   92.37    6.60
   0 -13  -9   86.68    6.51
   0 -13  -9   98.83    8.31
   0 -13  -9   83.06    7.44
   0 -13 -10   10.80    3.17
   0 -13 -10    8.80    3.46
   0 -13 -10    5.60    2.99
   0 -13 -10   11.36    3.17
   0 -13 -11   50.99    5.29
   0  13  11   42.63    4.19
   0 -13 -11   51.71    6.47
   0 -13 -11   42.42    4.60
   0 -13 -12   89.84    6.73
   0  13  12   86.91    5.90
   0 -13 -12   94.43    8.48
   0 -13 -12   84.17    6.43
   0 -13 -13   75.06    6.21
   0 -13 -13   71.16    7.14
   0 -13 -13   74.71    6.10
   0  13  13   68.28    5.21
   0 -13 -14   18.03    3.59
   0 -13 -14   18.85    4.49
   0 -13 -14    7.67    2.82
   0 -13 -15   19.22    3.76
   0 -13 -15   14.05    4.39
   0 -13 -15   19.88    5.03
   0 -13 -15   13.70    3.62
   0 -13 -16  167.69    9.05
   0 -13 -16  163.89   11.19
   0 -13 -16  174.59   12.03
   0 -13 -17    5.47    4.13
   0 -13 -17    6.20    4.09
   0 -13 -18   -4.05    3.66
   0 -14   7    2.97    2.83
   0 -14   6   20.59    3.75
   0 -14   6   27.77    4.68
   0 -14   5   -0.64    2.70
   0  14  -5    6.96    3.85
   0 -14   5    6.86    3.14
   0 -14   4   -1.18    2.98
   0  14  -4    8.49    3.77
   0 -14   4    3.27    2.70
   0 -14   3   27.57    4.16
   0  14  -3   38.29    5.36
   0 -14   3   29.11    4.59
   0 -14   2   70.40    6.38
   0  14  -2   61.13    6.12
   0 -14   2   54.40    5.51
   0 -14   2   52.87    5.23
   0 -14   1   18.84    3.88
   0 -14   1   11.40    3.09
   0  14  -1   19.19    3.75
   0  14  -1   15.26    2.97
   0 -14   1   16.19    3.43
   0 -14   0   70.49    6.28
   0 -14   0   62.77    5.56
   0  14   0   66.79    5.75
   0 -14   0   79.29    6.76
   0 -14  -1  201.02   10.33
   0 -14  -1  190.08    9.55
   0  14   1  207.98    9.33
   0 -14  -1  195.63   10.56
   0 -14  -2   38.87    5.18
   0 -14  -2   31.51    4.52
   0 -14  -3  140.13    8.11
   0 -14  -3  145.65    9.35
   0 -14  -3  145.42    8.67
   0 -14  -4    6.58    2.23
   0 -14  -4    3.37    2.68
   0 -14  -5   21.35    4.25
   0 -14  -5   37.47    4.61
   0 -14  -6    6.33    2.85
   0 -14  -6   -1.31    2.57
   0 -14  -7    6.72    2.76
   0 -14  -7    0.50    2.76
   0 -14  -7    4.74    3.12
   0 -14  -8    4.47    2.88
   0 -14  -8    7.76    3.08
   0 -14  -8    1.66    2.81
   0 -14  -8    0.83    2.60
   0 -14  -9   39.01    4.83
   0 -14  -9   39.50    4.89
   0 -14  -9   32.93    2.33
   0 -14  -9   37.56    5.82
   0 -14  -9   29.58    5.14
   0 -14 -10   14.64    3.64
   0 -14 -10   16.25    3.54
   0 -14 -10   18.23    4.57
   0 -14 -10   11.07    3.77
   0 -14 -11   41.79    4.95
   0 -14 -11   39.33    4.83
   0 -14 -11   38.14    5.92
   0 -14 -11   39.46    5.77
   0 -14 -12   98.48    9.00
   0 -14 -12   86.44    6.93
   0 -14 -12   88.30    6.85
   0 -14 -13   51.72    7.02
   0 -14 -13   45.64    5.31
   0 -14 -13   49.18    5.37
   0 -14 -14   10.11    3.28
   0 -14 -14    8.36    3.19
   0 -14 -14    6.44    3.90
   0 -14 -15    0.78    2.63
   0 -14 -15    1.42    2.77
   0 -14 -15    7.43    3.63
   0 -14 -16   56.14    5.67
   0 -14 -16   57.83    7.24
   0 -14 -16   57.76    7.62
   0 -15   7    8.15    3.75
   0 -15   6   65.07    6.46
   0 -15   5   15.93    3.99
   0 -15   5    6.55    3.33
   0 -15   4    3.32    3.29
   0 -15   4   -1.47    3.02
   0 -15   3   68.39    6.49
   0 -15   3   58.47    5.87
   0 -15   2   18.21    4.10
   0 -15   2   18.22    3.72
   0 -15   1    5.09    3.22
   0 -15   1    3.43    2.52
   0 -15   0  113.40    8.19
   0 -15   0  102.10    7.38
   0 -15   0  122.37    8.44
   0 -15  -1  169.06    9.78
   0 -15  -1  146.76    8.83
   0 -15  -1  169.53   10.05
   0 -15  -2    2.94    3.13
   0 -15  -2    7.24    3.50
   0 -15  -2   -0.56    2.71
   0 -15  -3    9.24    3.56
   0 -15  -3    0.09    2.75
   0 -15  -3    4.71    3.38
   0 -15  -4   20.34    4.23
   0 -15  -4   11.46    3.21
   0 -15  -4   16.57    4.30
   0 -15  -5   18.99    3.99
   0 -15  -5   10.22    3.41
   0 -15  -6   52.91    5.51
   0 -15  -6   47.92    6.09
   0 -15  -7    9.14    3.13
   0 -15  -7    0.37    2.95
   0 -15  -8   14.19    3.66
   0 -15  -8   10.15    3.17
   0 -15  -8   12.66    3.95
   0 -15  -8    7.22    3.42
   0 -15  -9   70.66    6.56
   0 -15  -9   75.50    6.69
   0 -15  -9   76.07    7.87
   0 -15  -9   79.97    7.63
   0 -15 -10   33.14    4.92
   0 -15 -10   26.32    4.39
   0 -15 -10   27.55    5.43
   0 -15 -10   21.88    4.64
   0 -15 -11    5.86    3.09
   0 -15 -11    4.64    2.76
   0 -15 -11    0.43    3.43
   0 -15 -11   -0.95    2.98
   0 -15 -12   90.27    7.31
   0 -15 -12   71.40    6.45
   0 -15 -12   80.52    8.39
   0 -15 -12   74.16    8.10
   0 -15 -13    7.47    4.14
   0 -15 -13   14.04    3.92
   0 -15 -13    4.31    3.02
   0 -15 -14   -0.16    3.81
   0 -15 -14    3.36    3.17
   0 -15 -14   -2.35    2.79
   0 -15 -15    2.64    2.86
   0 -15 -15    3.64    3.15
   0 -15 -15   -0.44    3.39
   0 -15 -16   26.88    4.64
   0 -16   5   51.85    6.16
   0 -16   4   10.30    3.99
   0 -16   4    5.54    3.37
   0 -16   3   41.12    5.81
   0 -16   3   37.60    5.55
   0 -16   2   22.45    4.67
   0 -16   2   20.68    4.08
   0 -16   1    5.28    3.47
   0 -16   1   -1.44    2.99
   0 -16   0   89.79    7.67
   0 -16   0   71.31    6.39
   0 -16   0   98.69    8.01
   0 -16  -1   40.55    5.44
   0 -16  -1   40.95    5.58
   0 -16  -1   32.72    4.73
   0 -16  -2   10.02    3.64
   0 -16  -2    5.53    3.56
   0 -16  -2    0.40    2.72
   0 -16  -3   11.11    3.61
   0 -16  -3    9.57    3.82
   0 -16  -3   -0.10    2.78
   0 -16  -4   -3.13    2.86
   0 -16  -4    4.49    3.54
   0 -16  -5  102.48    8.06
   0 -16  -5  101.19    8.54
   0 -16  -6   -4.39    3.79
   0 -16  -7   10.40    3.47
   0 -16  -7    2.90    3.03
   0 -16  -8   45.50    5.61
   0 -16  -8   53.45    6.12
   0 -16  -8   36.84    5.71
   0 -16  -9   32.76    5.01
   0 -16  -9   36.79    5.12
   0 -16  -9   38.29    5.99
   0 -16 -10    8.12    3.51
   0 -16 -10   11.05    3.79
   0 -16 -10    1.79    3.31
   0 -16 -10    6.18    3.51
   0 -16 -11    7.90    3.75
   0 -16 -11    5.22    3.32
   0 -16 -11    2.29    3.35
   0 -16 -11    4.31    3.63
   0 -16 -12   88.17    7.53
   0 -16 -12   66.50    6.60
   0 -16 -12   83.97    8.90
   0 -16 -12   74.31    8.28
   0 -16 -13   13.09    4.09
   0 -16 -13    3.00    3.04
   0 -16 -13    3.99    4.05
   0 -16 -13    4.79    4.15
   0 -16 -14   17.54    4.33
   0 -16 -14   12.37    3.69
   0 -16 -15    9.53    3.53
   0 -16 -15    5.35    3.21
   0 -16 -16    4.58    3.29
   0 -17   4    7.91    3.88
   0 -17   3    5.11    3.46
   0 -17   2    1.94    3.34
   0 -17   2   13.39    4.23
   0 -17   1    5.41    3.74
   0 -17   1    5.27    3.45
   0 -17   0   26.02    5.06
   0 -17   0   17.30    3.99
   0 -17  -1    8.52    3.83
   0 -17  -1    3.22    3.36
   0 -17  -1    2.85    3.27
   0 -17  -2   13.76    4.38
   0 -17  -2    5.92    3.49
   0 -17  -2   10.01    3.66
   0 -17  -3    4.55    3.67
   0 -17  -3   10.07    3.99
   0 -17  -3   10.72    3.82
   0 -17  -4   23.95    5.23
   0 -17  -4   23.97    4.81
   0 -17  -4   25.66    4.93
   0 -17  -5   76.55    7.39
   0 -17  -5   70.88    7.77
   0 -17  -6    2.33    3.37
   0 -17  -6    9.87    4.28
   0 -17  -7   18.75    4.36
   0 -17  -7   14.68    4.32
   0 -17  -8   45.60    5.90
   0 -17  -8   44.47    5.76
   0 -17  -8   36.51    6.08
   0 -17  -9   47.25    6.08
   0 -17  -9   40.32    5.66
   0 -17  -9   47.02    6.74
   0 -17 -10    2.56    3.23
   0 -17 -10    1.39    3.18
   0 -17 -10   -1.34    3.48
   0 -17 -11    3.42    3.20
   0 -17 -11    4.65    3.43
   0 -17 -11    2.40    3.61
   0 -17 -11    3.35    4.15
   0 -17 -12  107.96   10.20
   0 -17 -12  115.54    8.73
   0 -17 -12  106.60    8.46
   0 -17 -13   15.66    4.44
   0 -17 -13   12.66    3.97
   0 -17 -14   39.94    5.99
   0 -17 -14   36.84    5.30
   0 -17 -15    4.35    3.27
   0 -17 -15    0.35    3.17
   0 -18  -2   38.11    5.93
   0 -18  -3   16.36    4.76
   0 -18  -3   15.49    4.29
   0 -18  -4   29.59    5.59
   0 -18  -4   31.05    5.43
   0 -18  -4   32.60    5.37
   0 -18  -5   33.76    5.68
   0 -18  -5   34.41    6.05
   0 -18  -6   18.85    5.26
   0 -18  -6   11.59    4.11
   0 -18  -7    5.82    3.92
   0 -18  -7    4.42    3.75
   0 -18  -8  122.27    9.28
   0 -18  -8  109.63    8.79
   0 -18  -8  110.57    9.74
   0 -18  -9    5.74    3.83
   0 -18  -9   12.99    4.24
   0 -18  -9    8.14    4.46
   0 -18 -10    5.46    3.58
   0 -18 -11    1.51    3.64
   0 -18 -12   49.16    6.22
   0 -19  -4   24.71    5.61
   0 -19  -5   17.54    4.99
   1 -19  -3   19.93    5.16
   1 -18  -9   63.38    7.37
   1 -18  -8   39.60    6.94
   1 -18  -8   28.93    5.29
   1 -18  -7   42.82    6.68
   1 -18  -7   42.98    5.99
   1 -18  -6   12.96    4.85
   1 -18  -6   16.93    4.70
   1 -18  -5  102.71    8.90
   1 -18  -5   93.92    9.36
   1 -18  -4   -0.87    3.42
   1 -18  -3   10.74    3.98
   1 -18  -2   19.56    5.15
   1 -17 -15   22.24    4.77
   1 -17 -14    0.76    3.15
   1 -17 -14    4.73    3.47
   1 -17 -13   27.48    5.05
   1 -17 -13   16.90    4.63
   1 -17 -12   39.48    5.96
   1 -17 -12   37.04    5.59
   1 -17 -11    7.95    3.86
   1 -17 -11    4.76    3.31
   1 -17 -10    8.73    3.84
   1 -17 -10    1.72    3.61
   1 -17 -10    6.96    4.25
   1 -17  -9  132.08    9.79
   1 -17  -9  135.09    9.63
   1 -17  -9  144.81   11.31
   1 -17  -8   26.78    5.00
   1 -17  -8   32.46    5.28
   1 -17  -8   36.16    6.77
   1 -17  -7   37.49    6.11
   1 -17  -7   36.74    5.52
   1 -17  -6    3.73    3.83
   1 -17  -5    6.48    4.36
   1 -17  -5   10.69    4.16
   1 -17  -4    7.76    4.25
   1 -17  -4    7.88    3.74
   1 -17  -4    5.76    3.62
   1 -17  -3    6.40    3.98
   1 -17  -3    5.79    3.51
   1 -17  -3   12.26    4.13
   1 -17  -2    4.82    3.53
   1 -17  -2    5.38    3.53
   1 -17  -2    6.53    3.45
   1 -17  -1   18.57    4.84
   1 -17  -1   15.12    4.51
   1 -17  -1   25.34    4.87
   1 -17   0  103.54    8.85
   1 -17   0  108.61    8.56
   1 -17   1   21.73    4.90
   1 -17   1   22.79    5.06
   1 -17   2   48.08    6.59
   1 -17   2   38.17    5.91
   1 -17   3   76.97    7.83
   1 -16 -16   -5.47    3.65
   1 -16 -15   21.33    4.42
   1 -16 -15   28.65    5.25
   1 -16 -14    3.79    3.03
   1 -16 -14    6.74    3.04
   1 -16 -13   46.98    7.28
   1 -16 -13   51.72    6.20
   1 -16 -13   41.10    5.71
   1 -16 -12  104.61    8.32
   1 -16 -12   98.33    8.11
   1 -16 -12  111.32   10.18
   1 -16 -12   96.28    9.32
   1 -16 -11    7.62    3.92
   1 -16 -11    1.50    2.94
   1 -16 -11    2.49    3.38
   1 -16 -11    2.70    3.46
   1 -16 -10   24.60    4.63
   1 -16 -10   16.86    4.20
   1 -16 -10    9.98    3.97
   1 -16  -9   72.18    7.02
   1 -16  -9   72.07    7.20
   1 -16  -9   67.06    7.85
   1 -16  -8   37.99    5.52
   1 -16  -8   42.89    5.61
   1 -16  -8   47.39    6.52
   1 -16  -7   77.84    7.13
   1 -16  -7   84.94    8.34
   1 -16  -6    7.47    3.35
   1 -16  -6    6.38    3.55
   1 -16  -5    2.85    3.00
   1 -16  -5    3.07    3.03
   1 -16  -4  111.19    8.66
   1 -16  -4  113.33    8.37
   1 -16  -4  102.12    8.86
   1 -16  -3   77.93    7.38
   1 -16  -3   82.52    7.28
   1 -16  -3   76.91    7.85
   1 -16  -2    7.44    3.51
   1 -16  -2    3.54    3.15
   1 -16  -2   11.59    3.98
   1 -16  -1  109.89    8.69
   1 -16  -1  125.93    8.66
   1 -16  -1  111.29    9.00
   1 -16   0   31.77    5.24
   1 -16   0   37.49    5.43
   1 -16   0   42.60    5.70
   1 -16   1   14.93    4.09
   1 -16   1    8.11    3.56
   1 -16   2   20.64    4.57
   1 -16   2   18.95    4.60
   1 -16   3    3.58    3.31
   1 -16   3   16.78    4.25
   1 -16   4    1.80    3.16
   1 -16   4    1.66    3.34
   1 -16   5   -5.08    3.61
   1 -16   5    6.02    3.60
   1 -16   6    6.96    4.09
   1 -15 -16   79.11    7.08
   1 -15 -15    1.53    2.84
   1 -15 -15   10.65    3.84
   1 -15 -14    3.10    2.91
   1 -15 -14    4.22    3.21
   1 -15 -14   11.75    4.36
   1 -15 -13   70.90    8.24
   1 -15 -13   71.98    6.98
   1 -15 -13   60.73    6.35
   1 -15 -12   41.79    6.48
   1 -15 -12   45.09    5.87
   1 -15 -12   39.18    5.53
   1 -15 -11   15.21    3.89
   1 -15 -11   14.50    3.74
   1 -15 -11   14.55    4.57
   1 -15 -11    9.51    3.86
   1 -15 -10    8.06    3.31
   1 -15 -10   10.98    3.18
   1 -15 -10    5.08    3.74
   1 -15 -10    4.03    3.14
   1 -15  -9   51.04    6.55
   1 -15  -9   51.91    5.97
   1 -15  -9   62.88    6.35
   1 -15  -8   53.53    6.43
   1 -15  -8   47.29    5.53
   1 -15  -8   60.87    6.05
   1 -15  -7   65.59    7.14
   1 -15  -7   68.52    6.54
   1 -15  -7   65.92    6.26
   1 -15  -6    8.69    3.86
   1 -15  -6    2.94    2.72
   1 -15  -5    5.66    3.51
   1 -15  -5    5.59    2.81
   1 -15  -4   86.66    7.92
   1 -15  -4   81.48    7.18
   1 -15  -4   87.75    7.23
   1 -15  -3  146.94    9.98
   1 -15  -3  147.39    9.28
   1 -15  -3  148.72    9.08
   1 -15  -2   10.75    3.68
   1 -15  -2   11.93    3.83
   1 -15  -2   19.01    3.93
   1 -15  -1  132.88    9.34
   1 -15  -1  129.59    8.77
   1 -15  -1  147.65    8.99
   1 -15   0   56.12    6.33
   1 -15   0   56.67    6.24
   1 -15   0   58.21    6.08
   1 -15   1    2.06    2.58
   1 -15   1    2.29    3.01
   1 -15   1    5.31    3.41
   1 -15   2   19.66    4.52
   1 -15   2   13.99    4.09
   1 -15   3   10.03    4.05
   1 -15   3    5.22    3.42
   1 -15   4   91.30    7.71
   1 -15   4  100.87    7.81
   1 -15   5   -1.93    3.17
   1 -15   5    4.68    3.28
   1 -15   6   20.60    4.56
   1 -15   7    6.55    2.99
   1 -15   7   21.58    4.84
   1 -15   8    7.35    3.32
   1 -14 -16  130.37    8.46
   1 -14 -16  134.18   10.71
   1 -14 -15    6.43    2.85
   1 -14 -15   13.59    4.03
   1 -14 -15   15.20    5.09
   1 -14 -15    8.17    3.83
   1 -14 -14    1.95    2.71
   1 -14 -14    0.81    2.64
   1 -14 -14    4.28    3.80
   1 -14 -13  151.59    9.27
   1 -14 -13  135.32    8.85
   1 -14 -13  150.31   10.90
   1 -14 -12    5.48    3.94
   1 -14 -12    8.16    3.05
   1 -14 -12    6.00    3.08
   1 -14 -11  168.41   11.27
   1 -14 -11  156.70    9.33
   1 -14 -11  148.32    9.01
   1 -14 -10   20.86    4.22
   1 -14 -10   21.54    4.09
   1 -14 -10   29.63    5.55
   1 -14 -10   21.72    4.80
   1 -14  -9   45.19    5.42
   1 -14  -9   43.46    5.26
   1 -14  -9   46.76    6.27
   1 -14  -9   42.16    5.97
   1 -14  -8  162.55    9.41
   1 -14  -8  163.78    9.46
   1 -14  -8  168.78   11.04
   1 -14  -8  177.98   11.22
   1 -14  -7    1.59    3.09
   1 -14  -7    8.82    3.35
   1 -14  -7   10.75    3.45
   1 -14  -6   -2.04    3.27
   1 -14  -6   11.08    3.47
   1 -14  -5    6.94    3.08
   1 -14  -5   14.75    3.59
   1 -14  -4   77.70    7.42
   1 -14  -4   76.85    6.62
   1 -14  -3   36.36    4.88
   1 -14  -3   28.72    4.80
   1 -14  -3   36.54    4.80
   1 -14  -2   42.51    5.28
   1 -14  -2   41.66    5.37
   1 -14  -2   45.09    5.01
   1 -14  -1   19.84    4.02
   1 -14  -1   23.99    4.33
   1 -14  -1   21.73    3.95
   1 -14   0    0.85    2.41
   1 -14   0    0.10    2.48
   1 -14   0    1.19    2.47
   1 -14   1   36.05    4.84
   1 -14   1   33.59    4.73
   1 -14   1   31.35    4.53
   1 -14   2    5.94    2.92
   1 -14   2   12.14    3.73
   1 -14   2   11.23    3.52
   1 -14   3    3.20    2.84
   1 -14   3    5.67    3.19
   1 -14   4   53.35    5.84
   1 -14   4   61.86    6.01
   1 -14   5    6.55    3.49
   1 -14   5   15.99    4.04
   1 -14   6    4.09    3.18
   1 -14   6   14.24    3.84
   1 -14   7    5.63    3.45
   1 -14   8   47.60    5.28
   1 -14   9    7.93    3.16
   1 -13 -17   11.31    4.24
   1 -13 -16   61.82    7.59
   1 -13 -16   55.78    6.85
   1 -13 -16   51.78    5.31
   1 -13 -15   13.40    4.06
   1 -13 -15    5.31    3.73
   1 -13 -15    3.73    3.58
   1 -13 -15    5.41    2.74
   1 -13 -14    5.49    3.20
   1 -13 -14    6.76    4.00
   1 -13 -14    0.13    3.08
   1 -13 -14    1.88    2.74
   1 -13 -13   89.72    7.02
   1 -13 -13   99.56    8.77
   1 -13 -13   96.92    7.16
   1 -13 -12   10.05    3.17
   1 -13 -12   10.94    3.22
   1 -13 -11  312.07   15.01
   1 -13 -11  275.74   12.06
   1 -13 -11  294.53   12.29
   1 -13 -10   -0.28    2.36
   1 -13 -10    0.46    2.39
   1 -13 -10    6.21    3.83
   1 -13 -10    0.12    2.75
   1 -13  -9   83.00    6.49
   1 -13  -9   81.28    6.63
   1 -13  -9   65.86    3.23
   1 -13  -9   96.65    8.33
   1 -13  -9   85.23    7.80
   1 -13  -8  194.51   10.04
   1 -13  -8  200.14   11.36
   1 -13  -8  211.61   11.95
   1 -13  -8  185.35    9.60
   1 -13  -7   55.76    5.55
   1 -13  -7   62.90    6.53
   1 -13  -7   62.20    5.69
   1 -13  -7   57.84    6.47
   1 -13  -6   33.12    4.40
   1 -13  -6   28.07    4.77
   1 -13  -5   72.60    6.75
   1 -13  -4  108.25    8.15
   1 -13  -4  100.92    7.18
   1 -13  -3    5.59    2.45
   1 -13  -3   13.05    3.54
   1 -13  -3   11.16    3.22
   1 -13  -2  183.92    9.71
  -1  13   2  219.71    7.66
   1 -13  -2  186.20    9.30
   1 -13  -2  193.20   10.58
   1 -13  -1   -0.59    2.29
  -1  13   1    1.60    1.81
   1 -13  -1    7.16    2.92
   1 -13  -1    3.77    2.77
   1 -13   0   78.16    6.44
  -1  13   0   83.78    5.60
   1 -13   0   68.25    5.70
   1 -13   0   77.57    6.65
   1 -13   1   39.52    4.97
  -1  13  -1   46.18    4.57
   1 -13   1   37.29    4.42
   1 -13   2   16.70    3.25
   1 -13   2   17.78    3.77
  -1  13  -2   16.39    3.52
   1 -13   2   12.13    2.99
   1 -13   3   54.03    5.62
  -1  13  -3   61.94    6.05
   1 -13   3   43.78    4.74
   1 -13   4  107.23    7.35
   1 -13   4  112.65    7.81
   1 -13   5    4.88    2.97
   1 -13   5    0.44    2.76
  -1  13  -5    2.64    2.09
   1 -13   6    4.47    2.89
   1 -13   6   10.66    3.50
  -1  13  -6    8.07    2.53
   1 -13   7    3.49    2.87
  -1  13  -7    8.05    2.54
   1 -13   7   12.66    3.88
   1 -13   8   41.05    5.14
   1 -13   9    9.98    3.53
   1 -13  10    2.80    2.91
   1 -12 -18    0.14    3.67
   1 -12 -17   17.40    4.84
   1 -12 -17   15.74    4.79
   1 -12 -16   19.58    5.08
   1 -12 -16   22.84    5.14
   1 -12 -16   22.44    3.93
   1 -12 -15  112.86    7.60
   1 -12 -15  115.23    9.47
   1 -12 -15   87.08    8.10
   1 -12 -15  105.31    7.11
   1 -12 -14   27.68    4.38
   1 -12 -14   20.87    4.62
   1 -12 -14   17.82    4.36
   1 -12 -14   26.15    4.05
   1 -12 -13    8.14    2.90
   1 -12 -13    8.75    3.31
   1 -12 -13    8.59    2.89
   1 -12 -12   13.96    3.29
   1 -12 -12   20.53    4.31
   1 -12 -12   11.85    3.17
   1 -12 -11  180.05    9.21
   1 -12 -11  193.71    9.51
   1 -12 -10    3.22    2.16
   1 -12 -10   -3.51    2.81
   1 -12 -10    2.85    2.33
   1 -12  -9   12.17    2.85
   1 -12  -9    9.55    3.02
   1 -12  -9    4.33    1.18
   1 -12  -9   12.86    3.79
   1 -12  -9   11.16    3.57
   1 -12  -8   55.67    2.50
   1 -12  -8   59.73    5.36
   1 -12  -8   60.06    5.47
   1 -12  -8   57.32    3.24
   1 -12  -8   68.95    6.67
   1 -12  -8   59.75    6.28
   1 -12  -7   59.01    5.33
   1 -12  -7   57.62    2.43
   1 -12  -7   66.30    5.63
   1 -12  -7   66.25    6.41
   1 -12  -7   65.21    6.44
   1 -12  -6  189.31   10.43
   1 -12  -6  173.50    8.77
   1 -12  -6  178.88   10.32
   1 -12  -5   36.17    4.88
   1 -12  -4   61.86    5.48
  -1  12   4   66.64    3.25
   1 -12  -4   51.07    5.52
   1 -12  -3   90.50    6.51
   1 -12  -3   73.99    5.67
  -1  12   3   93.66    4.37
   1 -12  -3   81.70    6.91
   1 -12  -2  108.87    7.13
   1 -12  -2  103.63    6.62
  -1  12   2  121.49    5.53
   1 -12  -2  110.59    7.66
  -1  12   1    2.35    1.71
   1 -12  -1    3.30    2.59
   1 -12  -1    2.36    2.58
   1 -12  -1    0.99    2.12
   1 -12   0  250.20   10.99
   1 -12   0  250.72   10.45
  -1  12   0  285.38   10.12
   1 -12   0  251.85   11.49
   1 -12   1   59.75    5.58
   1 -12   1   49.94    4.72
  -1  12  -1   55.31    4.87
   1 -12   1   56.94    5.48
   1 -12   2   33.43    4.10
  -1  12  -2   37.58    4.44
   1 -12   2   44.62    4.88
   1 -12   2   36.20    4.29
   1 -12   3   46.95    4.68
  -1  12  -3   46.42    5.08
   1 -12   3   47.21    5.08
   1 -12   4   43.07    4.61
  -1  12  -4   50.33    5.60
   1 -12   4   44.45    4.89
   1 -12   5   -0.08    2.29
   1 -12   5    4.82    2.95
   1 -12   6   10.29    3.29
   1 -12   6    5.69    2.70
  -1  12  -6    5.74    2.12
   1 -12   7   31.15    4.41
  -1  12  -7   27.10    3.35
   1 -12   7   38.89    4.57
  -1  12  -8   20.52    2.88
   1 -12   8   25.85    4.11
   1 -12   9    0.43    2.57
  -1  12  -9    4.38    2.28
   1 -12  10    5.69    3.01
   1 -12  11    3.58    3.16
   1 -11 -19   -3.13    3.72
   1 -11 -18    1.44    3.69
   1 -11 -18    1.33    3.46
   1 -11 -17   35.89    6.08
   1 -11 -17   44.18    6.17
   1 -11 -16   11.14    4.42
   1 -11 -16    7.98    3.96
   1 -11 -16   11.80    3.16
   1 -11 -15  102.77    7.01
   1 -11 -15  105.41    8.91
   1 -11 -15  106.78    8.55
   1 -11 -15  100.79    6.64
   1 -11 -14   41.33    4.69
   1 -11 -14   42.36    5.96
   1 -11 -14   38.88    5.61
   1 -11 -14   47.54    4.81
   1 -11 -13    7.81    2.79
   1 -11 -13    1.00    2.86
   1 -11 -13    1.51    2.50
   1 -11 -13    2.75    2.21
   1 -11 -12   46.82    4.78
   1 -11 -12   47.37    5.74
   1 -11 -12   55.10    5.07
   1 -11 -11  214.00    9.54
   1 -11 -11  207.29   11.05
   1 -11 -11  224.69    9.90
   1 -11 -10  120.73    7.30
   1 -11 -10  128.49    9.03
   1 -11 -10  122.92    7.28
   1 -11  -9    4.48    2.45
   1 -11  -9    6.60    2.48
   1 -11  -9    3.97    1.03
   1 -11  -9    3.72    2.58
  -1  11   9    6.68    2.02
  -1  11   8    5.91    1.93
   1 -11  -8    4.51    1.04
   1 -11  -8    4.33    2.18
   1 -11  -8    4.89    1.40
   1 -11  -8   -0.32    2.22
   1 -11  -8    3.81    2.53
   1 -11  -7   67.00    5.32
   1 -11  -7   69.83    2.69
   1 -11  -7   68.40    5.45
   1 -11  -7   76.78    6.77
   1 -11  -7   65.14    6.11
   1 -11  -6    5.65    2.16
  -1  11   6    1.44    0.55
   1 -11  -6   -1.44    2.56
   1 -11  -6    0.48    2.00
   1 -11  -6    4.03    2.07
  -1  11   5   59.18    2.47
   1 -11  -5   51.46    5.40
   1 -11  -5   54.49    5.57
   1 -11  -4  163.90    8.28
  -1  11   4  173.13    5.13
   1 -11  -3  355.57   12.49
   1 -11  -3  341.23   11.89
   1 -11  -3  337.89   13.38
   1 -11  -2    5.25    2.31
   1 -11  -2    4.77    1.84
  -1  11   2    7.25    1.78
   1 -11  -2    4.79    2.51
   1 -11  -1   93.90    6.35
   1 -11  -1   86.66    5.76
  -1  11   1   98.24    5.25
   1 -11  -1   92.29    6.77
   1 -11   0  368.41   12.89
   1 -11   0  353.75   12.12
   1 -11   0  374.03   10.45
  -1  11   0  392.62   11.80
   1 -11   0  351.15   13.15
   1 -11   1   30.16    3.49
  -1  11  -1   30.91    3.61
   1 -11   1   28.99    3.92
   1 -11   1   31.54    4.00
   1 -11   2    5.90    2.32
  -1  11  -2    6.56    2.36
  -1  11  -2    8.21    2.57
   1 -11   2    8.54    2.78
   1 -11   2    6.56    2.39
   1 -11   3    0.28    2.09
  -1  11  -3    6.85    2.45
  -1  11  -3    5.00    2.77
   1 -11   3   -0.90    1.83
   1 -11   3    4.76    2.67
   1 -11   4   29.88    3.77
  -1  11  -4   33.47    4.65
   1 -11   4   38.80    4.42
   1 -11   5   11.20    2.73
  -1  11  -5   21.80    4.11
   1 -11   5   18.79    3.58
   1 -11   6   -3.03    2.42
   1 -11   6    2.95    2.39
   1 -11   7   64.87    5.62
   1 -11   7   56.45    4.99
  -1  11  -7   59.90    4.37
   1 -11   8   12.43    3.03
   1 -11   8   23.13    3.69
  -1  11  -8   21.50    2.83
  -1  11  -9   11.94    2.44
  -1  11  -9   16.99    2.48
   1 -11   9   15.83    3.42
   1 -11  10    3.24    2.91
  -1  11 -10    5.00    1.98
  -1  11 -11   23.24    5.61
   1 -11  11   16.67    3.90
   1 -11  12    1.60    3.16
   1 -10 -20   12.60    4.18
   1 -10 -19    7.62    4.57
   1 -10 -19    1.79    3.60
   1 -10 -18   11.63    4.58
   1 -10 -18    1.13    3.05
   1 -10 -17   22.85    5.05
   1 -10 -17   23.97    4.88
   1 -10 -16   13.14    4.24
   1 -10 -16    2.15    3.03
   1 -10 -15  127.71    7.09
   1 -10 -15  130.01    7.47
   1 -10 -15  125.39    9.49
   1 -10 -15  128.53    9.13
   1 -10 -14    9.77    2.62
   1 -10 -14   10.20    3.10
   1 -10 -14    5.92    3.23
   1 -10 -14    8.36    3.37
   1 -10 -13    1.28    1.92
   1 -10 -13    0.52    2.27
   1 -10 -13    3.03    2.76
   1 -10 -13    0.11    2.58
   1 -10 -12  144.37    9.16
   1 -10 -12  143.06    7.50
   1 -10 -12  141.47    7.54
   1 -10 -12  145.76    9.60
  -1  10  12  133.61    6.40
   1 -10 -11  146.32    7.58
   1 -10 -11  135.22    7.35
   1 -10 -11  138.20    8.75
  -1  10  11  128.66    6.31
   1 -10 -10   31.60    3.70
  -1  10  10   30.39    3.18
   1 -10 -10   31.22    3.71
   1 -10  -9  113.75    6.63
   1 -10  -9  110.65    6.55
   1 -10  -9  104.46    7.80
  -1  10   9  105.21    5.56
  -1  10   8   41.59    3.63
   1 -10  -8   37.71    2.19
  -1  10   8   35.82    1.96
   1 -10  -8   48.67    4.52
   1 -10  -8   47.07    4.56
   1 -10  -8   38.78    2.27
  -1  10   8   40.14    2.71
   1 -10  -8   42.23    5.02
   1 -10  -8   44.48    5.11
  -1  10   7    6.11    0.86
   1 -10  -7   12.39    1.23
  -1  10   7    6.07    0.83
   1 -10  -7   11.51    2.65
   1 -10  -7   11.62    2.59
   1 -10  -7   12.26    1.76
   1 -10  -7    8.05    2.66
   1 -10  -7    8.14    2.51
  -1  10   7   14.22    1.75
   1 -10  -6   62.65    4.86
   1 -10  -6   65.07    2.46
  -1  10   6   47.03    1.89
   1 -10  -6   58.46    5.54
   1 -10  -6   62.72    5.61
   1 -10  -6   57.33    4.66
  -1  10   5   85.29    2.88
   1 -10  -5   79.76    6.36
   1 -10  -5   83.08    6.75
  -1  10   4  354.03    7.71
   1 -10  -4  342.82   12.88
   1 -10  -3  619.28   16.49
   1 -10  -3  612.48   16.12
   1 -10  -3  613.72   17.90
   1 -10  -2  227.43    9.28
   1 -10  -2  219.54    8.85
   1 -10  -2  221.31   10.04
   1 -10  -1   98.23    6.10
   1 -10  -1   93.94    5.68
  -1  10   1  117.03    5.44
   1 -10  -1   98.59    6.59
   1 -10   0  321.55   11.27
   1 -10   0  302.59   10.50
  -1  10   0  324.43   10.26
   1 -10   0  318.72    9.22
   1 -10   0  290.23   11.47
  -1  10  -1    2.57    1.88
   1 -10   1    3.06    1.48
   1 -10   1    2.68    2.21
   1 -10   1    4.33    2.15
   1 -10   1    1.49    1.55
   1 -10   2   49.01    4.50
   1 -10   2   41.12    3.91
  -1  10  -2   43.24    4.35
   1 -10   2   43.97    4.27
   1 -10   3   32.20    3.65
   1 -10   3   33.48    4.01
   1 -10   3   30.99    3.60
  -1  10  -3   33.96    3.48
  -1  10  -3   39.32    4.49
   1 -10   4   13.84    3.12
   1 -10   4   14.72    2.71
  -1  10  -4   17.22    2.79
  -1  10  -4   19.00    3.73
   1 -10   5    5.23    2.33
   1 -10   5   -1.64    1.96
  -1  10  -5   -0.06    1.57
  -1  10  -5   -0.92    2.26
  -1  10  -6    4.65    1.55
   1 -10   6    2.99    2.14
  -1  10  -6    2.12    1.95
   1 -10   7   15.27    3.16
   1 -10   7   10.41    2.48
  -1  10  -7   13.17    2.25
  -1  10  -7   15.51    2.64
   1 -10   8   -0.67    2.17
  -1  10  -8    2.73    1.65
  -1  10  -8    3.81    2.10
   1 -10   8    5.20    2.59
  -1  10  -9   16.55    2.59
  -1  10  -9   19.21    2.51
   1 -10   9   23.88    3.66
  -1  10 -10    2.27    1.66
  -1  10 -10    2.88    2.17
   1 -10  10    2.53    2.76
  -1  10 -11  113.69   10.33
   1 -10  11  121.34    8.14
  -1  10 -12   17.52    5.46
   1 -10  12   23.80    4.47
   1  -9 -19   22.43    4.95
   1  -9 -19   17.09    4.65
   1  -9 -18    8.62    4.17
   1  -9 -18    9.08    3.97
   1  -9 -17    2.27    2.94
   1  -9 -17   -5.29    3.36
   1  -9 -16   21.83    4.54
   1  -9 -16   18.95    3.95
   1  -9 -15  119.27    6.38
   1  -9 -15  134.79    8.94
   1  -9 -15  122.99    9.06
   1  -9 -15  118.74    6.68
   1  -9 -14    2.11    1.97
   1  -9 -14    3.44    2.73
   1  -9 -14    2.84    3.10
   1  -9 -14    2.39    2.11
   1  -9 -13    4.10    2.00
   1  -9 -13   10.45    3.25
   1  -9 -13    8.31    3.34
   1  -9 -13    9.30    2.61
   1  -9 -12    6.43    2.56
   1  -9 -12    0.29    2.18
   1  -9 -12    0.58    1.71
   1  -9 -12    4.63    3.11
  -1   9  12    2.19    1.50
   1  -9 -11   14.98    2.75
   1  -9 -11   18.11    3.57
   1  -9 -11   19.47    2.98
   1  -9 -11   19.98    3.65
  -1   9  11   17.73    2.45
   1  -9 -10    2.61    1.73
   1  -9 -10    3.25    2.46
   1  -9 -10   -0.19    1.84
  -1   9  10    2.85    1.55
  -1   9   9   41.02    2.66
   1  -9  -9   50.20    4.35
   1  -9  -9   52.20    4.37
  -1   9   9   43.65    2.47
  -1   9   9   43.58    3.48
  -1   9   8    8.94    1.99
  -1   9   8    7.33    1.24
   1  -9  -8    7.94    2.11
   1  -9  -8    6.87    2.15
   1  -9  -8    7.24    1.18
   1  -9  -8    5.24    2.63
  -1   9   8    6.24    1.34
   1  -9  -7   56.68    2.41
  -1   9   7   40.79    2.03
   1  -9  -7   47.73    4.16
   1  -9  -7   51.78    4.39
   1  -9  -7   40.12    2.44
   1  -9  -7   44.57    4.89
  -1   9   7   62.68    3.08
   1  -9  -7   42.59    4.70
   1  -9  -6   11.93    2.47
   1  -9  -6    9.32    1.13
  -1   9   6   10.22    1.02
   1  -9  -6   15.07    2.77
   1  -9  -6   15.89    3.08
   1  -9  -6   12.79    2.78
  -1   9   6   10.25    1.59
   1  -9  -5   27.06    3.25
  -1   9   5   26.16    1.50
   1  -9  -5   24.01    3.59
  -1   9   5   25.94    2.29
   1  -9  -5   24.11    3.80
  -1   9   4 1329.08   20.03
   1  -9  -4 1271.66   28.16
  -1   9   4 1231.65   21.98
   1  -9  -4 1251.02   27.41
   1  -9  -3  475.02   13.36
   1  -9  -3  458.02   12.98
  -1   9   3  505.42   10.15
   1  -9  -3  492.51   14.91
   1  -9  -2   31.75    3.38
   1  -9  -2   25.43    2.90
  -1   9   2   31.48    2.50
   1  -9  -2   26.85    3.39
   1  -9  -1  290.90   10.08
   1  -9  -1  284.13    9.66
   1  -9  -1  291.53    7.87
  -1   9   1  311.12    8.85
   1  -9  -1  280.65   10.73
   1  -9   0  406.14   12.17
   1  -9   0  389.97   11.54
  -1   9   0  408.12   11.28
   1  -9   0  396.46   10.31
   1  -9   0  395.53   12.82
   1  -9   1    5.20    1.71
  -1   9  -1    2.59    1.62
   1  -9   1    5.05    1.78
   1  -9   1    5.03    1.90
   1  -9   1    2.58    1.52
   1  -9   2   65.46    4.78
   1  -9   2   62.83    4.48
  -1   9  -2   62.63    4.92
   1  -9   2   63.40    4.51
   1  -9   2   62.84    4.74
   1  -9   3  110.68    6.25
   1  -9   3  102.93    5.71
  -1   9  -3  110.12    6.88
  -1   9  -3  109.64    5.29
   1  -9   3  108.70    6.13
  -1   9  -4   24.71    3.77
   1  -9   4   32.66    3.60
   1  -9   4   29.70    3.20
  -1   9  -4   30.84    3.14
  -1   9  -4   29.55    2.78
  -1   9  -5    0.67    2.24
   1  -9   5    1.90    1.79
   1  -9   5    0.53    1.70
  -1   9  -5   -0.05    1.61
  -1   9  -5    0.76    1.34
  -1   9  -6    0.11    2.39
   1  -9   6   -0.60    1.87
  -1   9  -6    0.37    1.17
  -1   9  -6    2.59    1.66
   1  -9   6    4.51    1.91
   1  -9   7    0.98    2.10
  -1   9  -7    1.93    1.34
   1  -9   7    1.46    1.89
  -1   9  -7    2.12    1.65
   1  -9   8   72.47    5.36
  -1   9  -8   78.24    4.29
  -1   9  -8   75.05    4.70
   1  -9   8   68.82    4.91
  -1   9  -9   31.72    3.22
  -1   9  -9   33.76    2.77
  -1   9  -9   32.88    3.31
   1  -9   9   32.30    3.70
  -1   9 -10    0.15    1.53
  -1   9 -10    2.03    1.38
   1  -9  10    1.10    2.31
  -1   9 -10    3.33    1.99
   1  -9  11   42.29    5.09
  -1   9 -11   39.56    3.67
  -1   9 -12    6.26    4.01
   1  -9  12    8.67    3.22
  -1   9 -13    3.83    4.32
   1  -9  13    7.45    3.52
   1  -8 -20   11.08    4.05
   1  -8 -19   60.64    7.69
   1  -8 -19   52.44    6.17
   1  -8 -19   57.72    7.07
   1  -8 -18    6.08    3.67
   1  -8 -18    1.65    3.11
   1  -8 -18   11.09    4.04
   1  -8 -17    4.87    3.96
   1  -8 -17    1.72    2.79
   1  -8 -17    3.14    3.32
   1  -8 -16   28.56    5.39
   1  -8 -16   15.69    4.12
   1  -8 -16   22.07    4.29
   1  -8 -15  105.86    5.80
   1  -8 -15   98.68    5.29
   1  -8 -15  107.21    8.30
   1  -8 -15  107.76    7.80
   1  -8 -14   22.69    2.91
   1  -8 -14   23.48    3.20
   1  -8 -14   20.13    3.88
   1  -8 -14   23.44    4.26
   1  -8 -13    2.57    2.08
   1  -8 -13    0.84    2.16
   1  -8 -13   -0.28    1.64
   1  -8 -13    0.10    2.50
  -1   8  13   -2.14    1.41
   1  -8 -12  103.87    5.94
   1  -8 -12  101.86    7.17
   1  -8 -12   97.75    5.48
   1  -8 -12   98.88    7.47
  -1   8  12   94.21    4.90
   1  -8 -11    2.23    1.86
   1  -8 -11   -0.86    1.93
   1  -8 -11    1.59    1.70
   1  -8 -11    3.21    2.39
  -1   8  11   -0.31    1.23
  -1   8  10    1.82    1.40
   1  -8 -10   -2.78    2.02
  -1   8  10    1.13    1.32
   1  -8 -10    0.28    1.68
   1  -8 -10    1.26    2.15
   1  -8 -10    2.22    2.02
  -1   8   9   89.32    4.16
   1  -8  -9   87.75    5.29
   1  -8  -9  103.20    5.69
  -1   8   9   89.69    4.71
  -1   8   9   80.75    3.21
   1  -8  -9   97.92    6.58
  -1   8   8    7.67    1.30
   1  -8  -8   14.15    2.40
   1  -8  -8   13.60    2.37
   1  -8  -8    6.37    0.98
  -1   8   8   12.95    1.31
  -1   8   8   12.69    1.99
  -1   8   7  152.97    4.45
   1  -8  -7  148.62    4.26
   1  -8  -7  166.95    7.06
   1  -8  -7  156.20    6.85
   1  -8  -7  164.79    8.50
  -1   8   7  165.70    4.99
   1  -8  -6    2.43    1.64
   1  -8  -6    2.87    0.77
   1  -8  -6    2.35    1.61
   1  -8  -6    1.31    1.72
   1  -8  -6    1.86    1.65
  -1   8   6    3.90    1.09
   1  -8  -5  166.42    6.97
  -1   8   5  162.33    3.82
   1  -8  -5  176.64    8.28
  -1   8   5  163.30    5.31
   1  -8  -5  173.96    8.45
  -1   8   4 1384.60   20.41
   1  -8  -4 1403.62   28.67
  -1   8   4 1311.23   22.61
   1  -8  -4 1346.82   27.72
  -1   8   3  347.70    7.35
   1  -8  -3  307.55    9.92
   1  -8  -3  331.66   11.74
  -1   8   3  334.47    8.44
   1  -8  -3  325.54   11.32
   1  -8  -2    8.71    1.93
   1  -8  -2    9.67    1.91
  -1   8   2   10.47    1.41
   1  -8  -2    6.74    1.89
  -1   8   2   13.28    1.69
   1  -8  -1   23.07    2.79
   1  -8  -1   22.18    2.60
  -1   8   1   26.15    2.38
   1  -8  -1   24.13    2.11
   1  -8  -1   22.39    2.97
  -1   8   1   20.05    2.65
   1  -8   0  231.15    8.36
   1  -8   0  234.23    8.14
   1  -8   0  220.03    7.00
  -1   8   0  232.90    7.79
   1  -8   0  228.88    8.96
  -1   8   0  232.47    7.95
   1  -8   1   10.41    2.26
   1  -8   1   10.76    2.02
   1  -8   1    8.80    1.77
  -1   8  -1    7.66    1.79
   1  -8   1    6.99    1.58
  -1   8  -1    8.25    1.66
   1  -8   2   75.22    4.78
   1  -8   2   71.91    4.41
  -1   8  -2   71.16    4.90
   1  -8   2   72.63    4.65
   1  -8   2   68.84    4.77
  -1   8  -2   73.63    4.15
   1  -8   3  400.81   11.72
   1  -8   3  381.72   10.91
  -1   8  -3  378.08   12.59
  -1   8  -3  380.71   10.20
   1  -8   3  374.73   11.30
  -1   8  -4    4.18    2.24
   1  -8   4    8.03    2.14
   1  -8   4    5.40    1.58
  -1   8  -4   10.04    1.93
  -1   8  -4   10.69    1.86
  -1   8  -5   14.07    3.12
   1  -8   5   14.43    2.55
   1  -8   5   10.21    1.93
  -1   8  -5   15.29    2.22
  -1   8  -5   11.97    1.95
  -1   8  -6    4.09    2.61
   1  -8   6   -1.21    1.77
  -1   8  -6    2.25    1.24
  -1   8  -6    2.30    1.56
   1  -8   6   -0.30    1.56
   1  -8   7   32.85    3.33
  -1   8  -7   33.96    2.65
  -1   8  -7   35.46    3.14
   1  -8   7   38.58    3.77
   1  -8   8  209.37    8.12
   1  -8   8  201.88    8.28
  -1   8  -8  199.94    5.96
  -1   8  -8  211.81    7.59
  -1   8  -8  221.38    7.09
   1  -8   9    1.49    1.92
   1  -8   9    1.96    1.71
  -1   8  -9    1.18    1.43
  -1   8  -9    2.43    1.36
  -1   8  -9    3.31    1.63
  -1   8  -9    2.26    0.87
  -1   8 -10   18.93    2.73
  -1   8 -10   16.30    2.28
  -1   8 -10   20.51    2.15
   1  -8  10   22.55    3.24
  -1   8 -10   23.07    2.71
   1  -8  11   37.27    4.75
  -1   8 -11   39.30    3.13
  -1   8 -11   37.28    3.50
  -1   8 -12    0.96    1.84
  -1   8 -12    5.79    3.94
   1  -8  12    5.35    2.94
  -1   8 -13    4.40    3.97
   1  -8  13    2.74    3.03
   1  -8  14    6.79    3.31
  -1   8 -14    2.26    4.26
   1  -7 -20    9.21    4.47
   1  -7 -19   45.64    6.65
   1  -7 -19   67.59    7.34
   1  -7 -18   14.16    4.47
   1  -7 -18   10.03    3.60
   1  -7 -18   16.92    4.52
   1  -7 -17    5.78    3.82
   1  -7 -17    7.75    3.41
   1  -7 -17    4.72    2.90
   1  -7 -16   81.44    7.75
   1  -7 -16   74.71    6.91
   1  -7 -16   75.55    6.50
   1  -7 -15   65.04    6.88
   1  -7 -15   68.06    4.01
   1  -7 -15   59.61    3.73
   1  -7 -15   66.87    6.48
   1  -7 -15   70.75    6.18
   1  -7 -14    8.47    3.42
   1  -7 -14   10.46    2.12
   1  -7 -14   12.19    2.41
   1  -7 -14   10.16    3.47
   1  -7 -14   10.24    3.00
  -1   7  13    1.24    1.07
   1  -7 -13    4.91    2.29
   1  -7 -13    2.53    2.38
   1  -7 -13    2.95    1.88
   1  -7 -13    2.77    1.64
   1  -7 -13    1.84    2.43
  -1   7  13    2.03    1.43
   1  -7 -12    4.27    1.94
   1  -7 -12    2.58    2.30
  -1   7  12    3.30    1.54
   1  -7 -12    3.23    1.70
   1  -7 -12    0.28    2.29
   1  -7 -12    3.53    2.44
  -1   7  11    2.36    1.49
   1  -7 -11    3.65    1.75
  -1   7  11    6.86    1.50
  -1   7  11    4.03    1.44
   1  -7 -11    1.39    1.45
  -1   7  11    4.92    1.38
   1  -7 -11   -1.32    2.25
   1  -7 -11    5.20    2.25
  -1   7  10   18.49    2.50
   1  -7 -10   21.23    2.82
  -1   7  10   17.11    2.21
  -1   7  10   18.77    2.30
   1  -7 -10   20.22    2.70
  -1   7  10   18.08    1.97
   1  -7 -10   20.04    3.50
   1  -7 -10   20.15    3.27
  -1   7   9   37.93    3.06
  -1   7   9   34.15    2.80
   1  -7  -9   38.56    3.42
   1  -7  -9   40.50    3.50
  -1   7   9   37.82    2.83
  -1   7   9   36.74    2.95
   1  -7  -9   37.04    4.12
  -1   7   8   84.30    4.28
  -1   7   8   74.62    3.66
   1  -7  -8   85.41    4.82
   1  -7  -8   89.41    4.89
  -1   7   8   86.07    4.06
   1  -7  -8   67.47    2.41
  -1   7   8   94.29    4.57
   1  -7  -8   87.51    5.84
   1  -7  -7  214.21    7.73
   1  -7  -7  209.17    7.56
  -1   7   7  213.69    6.61
  -1   7   7  205.92    5.71
  -1   7   7  222.57    7.27
  -1   7   7  199.44    6.78
  -1   7   6   31.36    1.83
   1  -7  -6   28.07    1.66
   1  -7  -6   28.04    2.88
  -1   7   6   29.11    2.50
   1  -7  -6   28.37    2.87
   1  -7  -6   25.53    1.81
   1  -7  -6   29.91    3.52
  -1   7   6   24.39    2.49
   1  -7  -5  437.90    8.12
   1  -7  -5  488.03   12.24
  -1   7   5  492.26   11.07
   1  -7  -5  478.38   12.12
  -1   7   5  478.10   11.71
   1  -7  -5  538.88   14.78
   1  -7  -5  513.68   14.11
  -1   7   4 1676.30   23.37
   1  -7  -4 1752.88   31.85
   1  -7  -4 1702.61   31.09
  -1   7   4 1534.82   25.67
  -1   7   4 1544.90   26.82
  -1   7   3   39.58    1.86
  -1   7   3   34.87    2.74
   1  -7  -3   36.18    3.08
  -1   7   3   40.51    2.59
   1  -7  -3   41.17    3.88
   1  -7  -3   40.98    3.74
  -1   7   2   52.52    2.58
   1  -7  -2   49.78    3.52
  -1   7   2   52.36    3.21
   1  -7  -2   48.81    3.44
  -1   7   2   56.30    3.02
   1  -7  -2   52.29    4.19
   1  -7  -1  326.65    7.68
  -1   7   1  358.53    8.50
   1  -7  -1  335.28    9.72
  -1   7   1  334.81    8.82
   1  -7  -1  334.12    9.48
  -1   7   1  316.73   10.13
  -1   7   1  341.08    8.50
   1  -7  -1  337.16   10.64
  -1   7   1  346.93    9.70
   1  -7   0    2.68    1.13
  -1   7   0    0.27    1.01
   1  -7   0    2.44    1.22
   1  -7   0    1.97    1.29
  -1   7   0    1.24    1.38
  -1   7   0    2.72    1.39
   1  -7   0    1.96    1.48
  -1   7   0    2.15    1.04
   1  -7   1   29.17    2.66
  -1   7  -1   28.24    2.78
   1  -7   1   29.76    2.67
  -1   7  -1   29.76    2.72
   1  -7   1   30.34    2.89
  -1   7  -1   30.22    2.64
  -1   7  -1   29.45    3.09
   1  -7   1   33.61    3.18
  -1   7  -1   33.33    2.85
  -1   7  -2  115.39    5.96
   1  -7   2  111.35    5.60
   1  -7   2  121.17    5.35
  -1   7  -2  123.50    5.37
  -1   7  -2  129.33    5.08
   1  -7   2  119.01    5.63
  -1   7  -2  115.87    5.81
   1  -7   2  122.54    5.88
  -1   7  -2  116.93    5.09
   1  -7   3  143.08    5.91
  -1   7  -3  140.40    7.07
   1  -7   3  140.42    6.78
   1  -7   3  153.05    6.44
  -1   7  -3  143.71    5.38
  -1   7  -3  139.50    5.54
   1  -7   3  129.72    6.01
  -1   7  -3  148.60    5.88
  -1   7  -4  190.53    6.76
   1  -7   4  196.12    7.05
  -1   7  -4  178.58    8.62
  -1   7  -4  195.23    6.45
   1  -7   4  197.47    7.52
  -1   7  -4  200.56    6.90
  -1   7  -4  189.83    6.45
  -1   7  -5  155.30    6.04
   1  -7   5  153.61    6.27
  -1   7  -5  155.23    8.55
   1  -7   5  166.41    6.92
  -1   7  -5  163.44    5.99
  -1   7  -5  154.26    5.71
   1  -7   6    7.85    1.80
  -1   7  -6    7.00    2.69
   1  -7   6    8.92    2.03
  -1   7  -6    7.48    1.60
  -1   7  -6    9.24    1.74
  -1   7  -6   11.49    1.75
  -1   7  -7  206.62    6.25
   1  -7   7  215.33    7.64
   1  -7   7  212.29    7.98
  -1   7  -7  200.50    6.43
  -1   7  -7  203.43    7.06
  -1   7  -8  358.56    8.38
   1  -7   8  375.48   10.52
  -1   7  -8  363.31    8.76
   1  -7   8  374.58   10.94
  -1   7  -8  360.77   10.27
  -1   7  -8  358.25    8.83
  -1   7  -8  368.69    9.84
  -1   7  -9   28.31    1.92
  -1   7  -9   26.17    1.62
   1  -7   9   23.19    2.73
  -1   7  -9   22.97    1.98
   1  -7   9   25.51    3.06
  -1   7  -9   25.68    2.81
  -1   7  -9   30.31    2.24
  -1   7  -9   28.40    2.65
  -1   7  -9   30.24    2.37
  -1   7 -10    1.61    1.45
  -1   7 -10    0.26    0.55
  -1   7 -10   -1.23    1.31
  -1   7 -10    1.64    1.08
  -1   7 -10    3.25    1.42
  -1   7 -11   10.27    2.16
   1  -7  11   15.24    3.24
  -1   7 -11   11.33    1.86
  -1   7 -11   11.17    1.40
  -1   7 -12   -1.39    1.70
   1  -7  12    2.49    2.69
  -1   7 -12    2.54    3.09
  -1   7 -13   13.79    2.71
  -1   7 -13   19.82    4.78
   1  -7  13   18.83    4.00
   1  -7  14    5.60    3.38
  -1   7 -14    5.53    4.35
   1  -7  15    5.06    3.28
  -1   7 -15    4.75    4.31
   1  -6 -20    5.90    3.94
   1  -6 -19   42.84    6.43
   1  -6 -19   53.40    6.37
   1  -6 -18   18.53    4.97
   1  -6 -18   18.39    4.01
   1  -6 -18   18.96    4.41
   1  -6 -17   30.23    5.21
   1  -6 -17   21.96    3.71
   1  -6 -17   28.06    4.73
   1  -6 -16   22.57    4.82
   1  -6 -16   21.26    3.73
   1  -6 -16   19.50    4.04
   1  -6 -15    8.18    3.69
   1  -6 -15    1.61    2.51
   1  -6 -15   10.24    3.28
   1  -6 -14   10.72    3.29
   1  -6 -14   10.48    1.69
   1  -6 -14    9.93    1.91
   1  -6 -14    6.51    2.77
   1  -6 -14   12.17    3.07
  -1   6  13   76.05    3.41
   1  -6 -13   91.40    6.30
   1  -6 -13   86.77    7.13
   1  -6 -13   88.64    4.67
   1  -6 -13   87.14    4.33
   1  -6 -13   79.73    6.42
  -1   6  13   78.69    3.86
  -1   6  12   20.76    2.19
   1  -6 -12   25.29    3.61
   1  -6 -12   20.20    3.82
   1  -6 -12   23.31    2.45
   1  -6 -12   20.91    2.55
   1  -6 -12   20.49    3.37
  -1   6  12   18.16    1.23
  -1   6  12   19.05    2.12
   1  -6 -11   49.90    4.53
   1  -6 -11   45.71    3.53
   1  -6 -11   47.02    5.03
  -1   6  11   51.96    3.15
  -1   6  11   55.11    2.87
   1  -6 -11   48.50    3.45
   1  -6 -11   48.55    4.78
  -1   6  11   47.23    2.05
  -1   6  11   53.60    3.02
  -1   6  10   26.56    2.27
  -1   6  10   28.18    2.52
   1  -6 -10   25.19    3.71
   1  -6 -10   27.34    2.89
  -1   6  10   26.43    2.86
  -1   6  10   24.38    2.13
   1  -6 -10   27.68    2.67
   1  -6 -10   30.02    3.77
   1  -6 -10   30.12    3.59
  -1   6   9    6.11    1.41
  -1   6   9    5.14    1.40
  -1   6   9    7.12    1.50
   1  -6  -9    6.45    2.49
   1  -6  -9    4.36    1.80
  -1   6   9    2.26    1.21
   1  -6  -9    5.98    1.64
  -1   6   9    3.33    1.13
   1  -6  -9    2.85    1.80
   1  -6  -9    2.85    1.84
  -1   6   8  544.79   12.51
  -1   6   8  594.58   11.86
   1  -6  -8  570.79   13.46
   1  -6  -8  597.09   13.59
  -1   6   8  595.24   11.99
  -1   6   8  594.92   12.69
  -1   6   8  588.27   12.71
   1  -6  -8  563.41   15.15
   1  -6  -7  442.17   11.22
  -1   6   7  445.97    9.74
   1  -6  -7  442.55   11.14
  -1   6   7  438.44    9.82
   1  -6  -7  408.17    8.10
  -1   6   7  441.30   10.35
  -1   6   7  435.53   10.51
  -1   6   7  426.73    9.69
  -1   6   6   21.32    2.01
   1  -6  -6   20.52    2.29
  -1   6   6   22.53    2.62
  -1   6   6   21.54    2.00
   1  -6  -6   21.35    2.39
   1  -6  -6   17.63    1.42
  -1   6   6   19.84    1.67
  -1   6   6   23.38    2.60
   1  -6  -5  338.73    6.72
  -1   6   5  369.78    8.77
   1  -6  -5  382.00    9.95
  -1   6   5  374.04   10.29
   1  -6  -5  372.13    9.84
  -1   6   5  363.02    8.83
   1  -6  -5  363.57    7.59
  -1   6   5  400.11   11.27
   1  -6  -5  385.49   11.75
  -1   6   5  401.80   10.52
   1  -6  -5  369.06   11.22
   1  -6  -4   10.36    0.84
  -1   6   4   13.31    1.61
  -1   6   4   11.95    1.56
   1  -6  -4   16.84    2.41
  -1   6   4   11.51    2.16
  -1   6   4   14.87    2.16
   1  -6  -4   11.33    2.09
  -1   6   3   69.76    2.11
  -1   6   3   58.37    3.21
  -1   6   3   62.38    3.20
   1  -6  -3   62.30    4.43
  -1   6   3   69.46    4.40
  -1   6   3   67.37    3.94
   1  -6  -3   65.22    4.28
  -1   6   2  144.42    3.88
   1  -6  -2  130.73    5.37
  -1   6   2  137.06    4.99
   1  -6  -2  132.08    5.28
   1  -6  -2  137.50    6.39
  -1   6   2  136.22    4.57
   1  -6  -2  136.72    6.27
   1  -6  -1  144.83    4.28
  -1   6   1  149.72    4.67
  -1   6   1  145.05    5.13
   1  -6  -1  141.89    5.63
   1  -6  -1  151.04    5.61
  -1   6   1  148.43    4.89
   1  -6  -1  126.97    5.91
  -1   6   1  149.05    5.78
  -1   6   0    7.84    1.43
   1  -6   0    7.04    1.28
   1  -6   0    7.79    1.53
   1  -6   0    8.69    1.58
  -1   6   0    7.40    1.74
  -1   6   0   10.86    1.76
   1  -6   0    9.88    1.93
  -1   6   0   10.00    1.44
   1  -6   1  580.67   12.92
  -1   6  -1  577.51   13.33
   1  -6   1  595.06   13.22
  -1   6  -1  611.39   12.39
   1  -6   1  600.69   12.89
  -1   6  -1  570.25   13.70
  -1   6  -1  603.75   12.15
   1  -6   1  573.92   13.67
  -1   6  -1  580.30   12.80
   1  -6   2  182.77    6.94
  -1   6  -2  183.12    7.25
   1  -6   2  181.16    6.21
  -1   6  -2  189.71    5.89
   1  -6   2  184.64    6.60
  -1   6  -2  180.99    5.90
  -1   6  -2  177.34    6.13
   1  -6   2  180.06    6.74
   1  -6   3   28.01    2.44
  -1   6  -3   27.65    3.10
   1  -6   3   26.10    3.00
   1  -6   3   28.10    2.61
   1  -6   3   32.45    2.74
  -1   6  -3   31.55    2.34
  -1   6  -3   29.62    2.40
  -1   6  -3   27.64    2.40
   1  -6   4  537.74   12.17
  -1   6  -4  517.51   15.01
   1  -6   4  542.38   14.65
   1  -6   4  547.65   12.82
  -1   6  -4  539.68   11.44
  -1   6  -4  525.41   11.71
  -1   6  -4  545.66   12.03
  -1   6  -4  534.05   11.95
  -1   6  -5  392.82    9.77
   1  -6   5  388.26    9.99
  -1   6  -5  366.08   12.93
  -1   6  -5  396.51    9.16
   1  -6   5  410.73   10.72
  -1   6  -5  398.45    9.62
  -1   6  -5  374.34    9.25
  -1   6  -6  159.08    5.72
   1  -6   6  157.48    5.95
  -1   6  -6  155.92    8.60
   1  -6   6  168.38    6.50
  -1   6  -6  153.71    5.15
  -1   6  -6  153.43    5.36
  -1   6  -6  151.34    5.29
  -1   6  -7  599.57   12.08
   1  -6   7  599.46   13.41
   1  -6   7  615.81   14.01
  -1   6  -7  610.22   11.95
  -1   6  -7  587.59   12.08
  -1   6  -7  569.35   12.68
  -1   6  -8  358.83    8.32
   1  -6   8  364.44    9.82
   1  -6   8  366.96   10.19
  -1   6  -8  366.39    8.34
  -1   6  -8  359.75   10.01
  -1   6  -8  370.09    8.47
  -1   6  -8  361.00    9.22
  -1   6  -9   34.16    2.14
  -1   6  -9   30.21    1.67
   1  -6   9   35.64    2.99
  -1   6  -9   33.70    2.17
   1  -6   9   33.37    3.02
  -1   6  -9   33.52    2.97
  -1   6  -9   36.15    2.72
  -1   6  -9   35.96    2.23
  -1   6  -9   40.68    2.46
  -1   6  -9   34.44    2.62
  -1   6 -10   38.86    2.63
  -1   6 -10   37.42    2.28
   1  -6  10   40.44    4.29
   1  -6  10   44.56    3.45
   1  -6  10   41.81    3.12
  -1   6 -10   38.13    3.37
  -1   6 -10   35.97    2.12
  -1   6 -10   38.00    2.68
  -1   6 -10   32.77    1.49
  -1   6 -10   35.29    1.90
  -1   6 -11   70.35    4.56
   1  -6  11   69.52    5.64
  -1   6 -11   62.07    3.06
  -1   6 -11   61.50    2.64
  -1   6 -11   65.51    3.13
  -1   6 -12    2.78    1.66
   1  -6  12    2.57    2.66
  -1   6 -13   34.79    3.56
   1  -6  13   45.12    5.20
  -1   6 -13   42.23    6.41
  -1   6 -14    3.38    2.20
   1  -6  14    5.22    3.19
  -1   6 -14    6.28    4.33
  -1   6 -15    8.32    4.67
   1  -5 -20   14.24    4.36
   1  -5 -19   44.07    5.84
   1  -5 -19   32.28    6.15
   1  -5 -18    5.72    3.62
   1  -5 -18   11.52    4.36
   1  -5 -17   13.12    3.74
   1  -5 -17   12.00    3.15
   1  -5 -17   16.12    4.33
  -1   5  16   34.31    4.05
   1  -5 -16   21.82    4.06
   1  -5 -16   33.16    4.32
   1  -5 -16   29.85    4.82
  -1   5  15   14.17    2.75
   1  -5 -15   11.17    3.43
   1  -5 -15   17.12    3.44
   1  -5 -15   11.23    2.75
  -1   5  14  156.94    7.20
   1  -5 -14  149.97    9.36
   1  -5 -14  148.69    8.55
   1  -5 -14  155.56    7.93
  -1   5  13   18.16    2.83
   1  -5 -13   19.01    3.87
   1  -5 -13   14.60    1.64
   1  -5 -13   19.85    2.18
   1  -5 -13   20.05    3.52
   1  -5 -13   17.36    3.20
  -1   5  12    5.47    1.32
  -1   5  12    3.86    1.17
  -1   5  12    5.04    1.03
  -1   5  12    5.35    2.11
   1  -5 -12    1.55    2.40
   1  -5 -12    5.41    1.46
   1  -5 -12    6.75    1.62
   1  -5 -12    3.66    2.26
  -1   5  12    6.64    1.00
   1  -5 -12    5.14    2.48
  -1   5  11  114.63    4.40
  -1   5  11  113.29    4.01
  -1   5  11  115.18    4.35
  -1   5  11  124.66    5.54
   1  -5 -11  113.89    5.06
   1  -5 -11  118.26    7.39
  -1   5  11  114.66    3.77
   1  -5 -11  118.13    4.79
  -1   5  11  109.49    4.18
   1  -5 -11  113.21    6.81
  -1   5  11  108.40    3.31
   1  -5 -11  118.43    6.51
  -1   5  10   33.65    2.28
  -1   5  10   32.59    2.38
  -1   5  10   34.13    3.44
  -1   5  10   33.15    2.84
   1  -5 -10   34.18    2.91
   1  -5 -10   31.20    3.93
  -1   5  10   35.58    2.22
   1  -5 -10   31.17    2.55
  -1   5  10   30.88    2.08
  -1   5  10   32.79    2.08
  -1   5  10   28.74    1.70
   1  -5 -10   33.82    3.80
   1  -5 -10   36.18    3.59
  -1   5   9   28.39    2.25
  -1   5   9   29.48    2.34
  -1   5   9   33.69    3.09
  -1   5   9   30.15    2.51
  -1   5   9   30.48    2.17
   1  -5  -9   35.86    3.96
   1  -5  -9   34.55    2.87
  -1   5   9   31.86    2.19
   1  -5  -9   34.28    2.75
  -1   5   9   33.70    1.95
   1  -5  -9   37.03    3.82
   1  -5  -9   38.26    3.71
  -1   5   8  802.16   14.93
  -1   5   8  802.44   14.97
  -1   5   8  735.55   15.98
   1  -5  -8  842.37   19.26
   1  -5  -8  771.58   15.81
  -1   5   8  792.74   14.18
  -1   5   8  786.72   14.08
   1  -5  -8  790.44   15.61
  -1   5   8  741.63   12.54
   1  -5  -8  818.32   18.97
  -1   5   8  796.11   16.21
   1  -5  -8  759.60   17.68
  -1   5   7  616.36   12.58
  -1   5   7  599.57   12.99
   1  -5  -7  702.65   16.48
  -1   5   7  622.01   12.06
  -1   5   7  626.61   14.83
   1  -5  -7  620.64   13.44
  -1   5   7  629.47   12.06
   1  -5  -7  610.23   13.16
   1  -5  -7  619.70   11.20
  -1   5   7  671.62   14.75
   1  -5  -7  639.33   15.21
  -1   5   7  644.25   13.96
  -1   5   6  100.36    4.12
  -1   5   6   98.53    3.90
  -1   5   6  104.29    3.94
  -1   5   6  106.32    5.17
   1  -5  -6  100.85    4.50
  -1   5   6  101.34    3.90
   1  -5  -6  100.91    4.43
   1  -5  -6   90.48    3.13
  -1   5   6  105.49    5.14
  -1   5   6  102.39    4.77
  -1   5   5  462.76    8.77
   1  -5  -5  416.12    7.97
  -1   5   5  450.70    9.56
   1  -5  -5  430.31   10.34
  -1   5   5  462.61   11.33
  -1   5   5  444.58    9.57
   1  -5  -5  447.60   10.47
   1  -5  -5  420.30    8.24
  -1   5   5  499.29   12.06
  -1   5   5  472.09   11.19
   1  -5  -4  334.90    6.28
  -1   5   4  357.60    8.39
  -1   5   4  379.10    9.65
  -1   5   4  371.03    8.35
  -1   5   4  413.22   10.61
   1  -5  -4  390.81   10.92
   1  -5  -4  377.99   10.50
  -1   5   4  395.27    9.79
  -1   5   3  342.34    8.23
  -1   5   3  354.54    8.21
   1  -5  -3  389.89   10.73
  -1   5   3  397.54   10.32
   1  -5  -3  372.76   10.26
  -1   5   3  377.55    9.51
  -1   5   2  229.20    4.40
   1  -5  -2  205.61    6.38
  -1   5   2  202.06    5.89
   1  -5  -2  207.40    6.33
  -1   5   2  212.21    5.87
  -1   5   2  220.68    7.38
   1  -5  -2  214.52    7.58
   1  -5  -2  214.22    7.40
  -1   5   2  222.15    6.91
   1  -5  -1   60.47    3.32
  -1   5   1   59.79    3.02
  -1   5   1   61.98    2.96
   1  -5  -1   62.19    3.23
  -1   5   1   64.76    2.57
   1  -5  -1   60.46    2.32
   1  -5  -1   59.59    3.78
  -1   5   1   61.50    2.88
   1  -5   0   15.56    1.56
  -1   5   0   16.88    1.69
   1  -5   0   14.89    1.84
   1  -5   0   15.30    1.76
  -1   5   0   14.80    1.56
   1  -5   0   14.86    2.06
  -1   5   0   11.21    1.78
  -1   5  -1   86.19    4.10
   1  -5   1   85.46    4.00
   1  -5   1   95.95    4.22
   1  -5   1   93.31    3.97
  -1   5  -1  100.79    3.84
  -1   5  -1   87.58    4.04
   1  -5   1   87.72    4.28
   1  -5   2  436.20   11.10
  -1   5  -2  424.95   11.29
   1  -5   2  463.57   10.62
  -1   5  -2  443.24    9.63
   1  -5   2  462.80   10.18
  -1   5  -2  461.35    9.85
   1  -5   2  446.71   10.72
  -1   5  -2  443.27   10.17
   1  -5   3 1176.61   22.74
   1  -5   3 1183.09   20.26
  -1   5  -3 1169.81   19.60
   1  -5   3 1226.89   21.06
  -1   5  -3 1158.16   19.92
  -1   5  -3 1159.36   20.19
   1  -5   4  690.45   13.77
   1  -5   4  682.03   16.64
  -1   5  -4  650.88   16.81
   1  -5   4  713.27   14.48
  -1   5  -4  713.72   13.19
  -1   5  -4  718.73   13.77
  -1   5  -4  692.11   13.70
  -1   5  -4  704.19   13.68
   1  -5   5  101.25    4.31
  -1   5  -5  106.93    6.50
  -1   5  -5  112.19    4.04
   1  -5   5  103.07    4.65
  -1   5  -5  103.10    4.16
  -1   5  -5  100.82    4.09
  -1   5  -5  111.03    4.38
  -1   5  -6   90.77    3.93
   1  -5   6   88.17    4.04
  -1   5  -6   93.51    6.46
  -1   5  -6   85.24    3.47
   1  -5   6   86.04    4.32
  -1   5  -6   82.80    3.59
  -1   5  -6   86.50    3.74
  -1   5  -7  346.72    8.50
  -1   5  -7  327.44   11.88
   1  -5   7  362.50    9.00
  -1   5  -7  342.27    7.73
   1  -5   7  361.48    9.37
  -1   5  -7  348.80    8.25
  -1   5  -7  342.73    7.94
  -1   5  -8   44.55    2.52
  -1   5  -8   49.85    2.21
   1  -5   8   50.30    3.10
   1  -5   8   48.20    3.22
  -1   5  -8   49.18    2.44
  -1   5  -8   48.91    3.29
  -1   5  -8   57.53    3.02
  -1   5  -8   52.79    2.55
  -1   5  -9   51.93    2.15
  -1   5  -9   56.79    2.78
   1  -5   9   56.49    3.46
  -1   5  -9   55.26    2.56
  -1   5  -9   56.49    3.77
  -1   5  -9   54.22    2.56
  -1   5  -9   50.60    2.85
  -1   5  -9   51.62    2.47
  -1   5  -9   53.65    2.98
  -1   5 -10    1.43    0.71
  -1   5 -10    2.24    0.96
   1  -5  10    3.61    1.63
  -1   5 -10    1.33    1.53
  -1   5 -10    1.61    0.76
  -1   5 -10    1.27    1.00
  -1   5 -10    1.50    1.09
  -1   5 -10    2.73    0.89
   1  -5  10    3.49    1.42
  -1   5 -11  241.81    4.88
  -1   5 -11  246.51    5.45
  -1   5 -11  236.05    5.35
  -1   5 -11  246.28    5.01
  -1   5 -12    4.73    1.96
  -1   5 -13   23.79    3.17
  -1   5 -13   23.37    4.97
  -1   5 -14   -0.30    1.83
  -1   5 -14   11.12    4.35
  -1   5 -15   -1.22    1.85
  -1   5 -15   -3.15    4.05
  -1   5 -16   45.36    7.00
   1  -4 -19    7.64    4.07
   1  -4 -19    4.11    4.15
   1  -4 -18    7.44    3.59
  -1   4  18    4.32    2.93
   1  -4 -18   -3.49    3.25
  -1   4  17    3.18    2.83
   1  -4 -17    5.28    2.79
   1  -4 -17    4.49    2.48
   1  -4 -17    3.04    3.38
  -1   4  16    1.71    2.42
   1  -4 -16    1.97    2.77
   1  -4 -16    2.92    2.30
   1  -4 -16    4.65    3.40
  -1   4  15   39.00    4.25
   1  -4 -15   37.27    4.62
   1  -4 -15   37.27    4.02
   1  -4 -15   29.41    4.56
  -1   4  14   24.96    3.40
   1  -4 -14   27.17    3.94
   1  -4 -14   26.30    3.54
   1  -4 -14   22.13    4.15
  -1   4  13   11.71    2.51
   1  -4 -13    7.85    2.87
   1  -4 -13    7.62    2.49
  -1   4  13    8.49    1.20
   1  -4 -13    9.54    2.40
  -1   4  12  489.44    9.07
  -1   4  12  493.17    8.53
  -1   4  12  490.20    9.04
   1  -4 -12  498.06   16.26
   1  -4 -12  471.49    9.25
   1  -4 -12  521.13   15.22
  -1   4  12  485.91    9.32
   1  -4 -12  531.90   14.30
  -1   4  11  221.07    5.69
  -1   4  11  223.64    5.24
  -1   4  11  228.11    5.72
  -1   4  11  220.31    5.25
  -1   4  11  259.20    8.43
   1  -4 -11  222.50   10.08
   1  -4 -11  247.16    6.94
  -1   4  11  247.76    5.59
   1  -4 -11  233.92    6.15
  -1   4  11  240.10    7.21
   1  -4 -11  235.25    9.54
  -1   4  11  217.40    5.35
   1  -4 -11  247.58    9.10
  -1   4  10   70.03    3.09
  -1   4  10   67.55    2.83
  -1   4  10   65.76    2.98
  -1   4  10   78.87    4.33
   1  -4 -10   80.72    5.79
  -1   4  10   73.41    2.91
   1  -4 -10   77.13    3.86
  -1   4  10   74.28    2.70
  -1   4  10   79.19    3.85
   1  -4 -10   74.42    5.20
  -1   4  10   64.90    2.65
   1  -4 -10   78.67    4.89
  -1   4   9  146.38    4.49
  -1   4   9  146.96    4.66
  -1   4   9  153.60    5.69
  -1   4   9  145.71    6.64
   1  -4  -9  141.74    5.36
   1  -4  -9  141.73    7.26
  -1   4   9  161.37    4.55
   1  -4  -9  149.52    5.04
  -1   4   9  145.53    4.12
  -1   4   9  153.23    5.02
  -1   4   9  137.99    4.01
   1  -4  -9  151.28    7.09
   1  -4  -9  148.50    6.57
  -1   4   9  149.48    5.53
  -1   4   8 1722.12   27.13
  -1   4   8 1694.87   27.06
  -1   4   8 1679.54   30.24
  -1   4   8 1766.34   28.25
   1  -4  -8 1721.45   28.48
   1  -4  -8 1846.74   32.75
  -1   4   8 1835.79   26.91
   1  -4  -8 1787.71   28.00
  -1   4   8 1743.22   26.32
  -1   4   8 1761.09   26.92
  -1   4   8 1795.53   29.84
   1  -4  -8 1831.71   32.03
  -1   4   8 1770.86   28.82
   1  -4  -8 1726.00   30.59
  -1   4   7  446.48    9.64
  -1   4   7  446.25   11.17
  -1   4   7  452.35    9.82
  -1   4   7  496.50   12.36
  -1   4   7  480.03    9.53
   1  -4  -7  519.04   13.26
   1  -4  -7  480.39   10.67
  -1   4   7  438.11    9.07
   1  -4  -7  492.77   10.46
  -1   4   7  467.42    8.93
   1  -4  -7  492.36   12.77
  -1   4   7  489.36   11.60
   1  -4  -7  450.74   11.78
  -1   4   7  477.04   10.93
  -1   4   6  621.35   11.56
  -1   4   6  607.32   10.96
  -1   4   6  556.92   12.04
  -1   4   6  604.32   11.19
   1  -4  -6  576.05   12.09
  -1   4   6  594.03   13.48
   1  -4  -6  585.69   11.87
  -1   4   6  610.57   11.00
  -1   4   6  537.10    9.76
   1  -4  -6  554.78   10.63
  -1   4   6  609.40   13.16
  -1   4   6  612.98   12.70
   1  -4  -6  560.21   13.28
  -1   4   5  375.76    8.56
  -1   4   5  397.73    8.59
  -1   4   5  431.66   10.41
  -1   4   5  392.67    8.44
   1  -4  -5  391.67    9.21
  -1   4   5  382.40    8.32
   1  -4  -5  406.66    9.13
   1  -4  -5  398.09    7.73
  -1   4   5  422.94   10.37
  -1   4   5  381.07    9.50
  -1   4   4  764.08   12.24
  -1   4   4  707.20   13.04
   1  -4  -4  749.07   14.02
  -1   4   4  770.31   14.80
   1  -4  -4  691.29   13.61
  -1   4   4  686.64   12.92
   1  -4  -4  701.04   12.00
   1  -4  -4  773.06   15.81
  -1   4   4  806.30   15.50
  -1   4   4  776.39   14.66
  -1   4   3    6.69    1.13
   1  -4  -3    6.90    0.60
  -1   4   3    6.31    1.03
  -1   4   3    4.60    1.15
   1  -4  -3    8.61    1.56
   1  -4  -3    7.99    1.45
  -1   4   3    6.89    1.28
  -1   4   2    5.59    0.99
   1  -4  -2    6.80    1.24
   1  -4  -2    6.54    1.31
  -1   4   2    7.38    1.39
  -1   4   2    6.42    1.43
   1  -4  -2    8.10    1.47
   1  -4  -2    6.47    1.16
  -1   4   2    7.50    1.14
   1  -4  -1  139.80    4.69
  -1   4   1  136.23    4.28
   1  -4  -1  137.96    3.24
   1  -4  -1  136.05    4.67
  -1   4   1  134.07    4.37
  -1   4   1  136.59    5.29
   1  -4  -1  143.00    5.36
  -1   4   0  132.10    4.30
   1  -4   0  125.98    4.50
   1  -4   0  140.49    4.08
  -1   4   0  147.19    4.24
   1  -4   0  125.55    4.98
  -1   4   0  132.09    4.17
   1  -4   0  133.40    4.50
  -1   4   0  137.70    4.22
   1  -4   1  161.15    4.95
   1  -4   1  151.91    5.07
  -1   4  -1  143.19    4.98
   1  -4   1  160.88    5.14
  -1   4  -1  154.57    4.61
  -1   4  -1  150.56    5.01
   1  -4   1  148.07    5.23
   1  -4   2   35.25    2.24
  -1   4  -2   35.81    2.76
   1  -4   2   38.69    2.80
   1  -4   2   36.96    2.43
  -1   4  -2   38.46    2.23
  -1   4  -2   37.53    2.21
  -1   4  -2   29.63    2.23
   1  -4   2   36.00    2.44
   1  -4   3  486.15    9.93
   1  -4   3  459.63   11.83
  -1   4  -3  470.41   12.18
  -1   4  -3  481.71    9.59
   1  -4   3  474.74   10.32
  -1   4  -3  502.19    9.99
  -1   4  -3  469.37   10.05
   1  -4   4  439.59    9.30
   1  -4   4  407.22   11.74
  -1   4  -4  428.72   12.29
   1  -4   4  429.80    9.69
  -1   4  -4  435.87    8.84
  -1   4  -4  408.87    9.17
   1  -4   4  420.34   10.09
  -1   4  -4  458.62    9.35
  -1   4  -5   16.84    1.52
  -1   4  -5   21.01    1.77
   1  -4   5   19.35    1.75
   1  -4   5   11.99    2.28
  -1   4  -5   15.56    2.69
  -1   4  -5   14.58    1.54
   1  -4   5   16.22    1.74
  -1   4  -5   17.85    1.48
  -1   4  -5   17.91    1.79
   1  -4   5   15.85    1.85
  -1   4  -6    9.91    1.26
  -1   4  -6   10.10    1.36
  -1   4  -6    9.48    2.52
   1  -4   6   12.63    1.49
  -1   4  -6   11.07    1.46
  -1   4  -6    9.50    1.20
   1  -4   6   12.64    1.61
  -1   4  -6    9.68    1.56
   1  -4   6    8.43    1.59
  -1   4  -7  253.53    6.51
  -1   4  -7  258.36    9.83
   1  -4   7  260.09    6.84
   1  -4   7  267.90    7.25
  -1   4  -7  261.81    5.98
  -1   4  -7  254.69    7.43
   1  -4   7  251.05    8.12
  -1   4  -7  266.03    5.79
  -1   4  -7  255.40    6.64
  -1   4  -7  256.21    6.10
   1  -4   8   21.53    2.56
  -1   4  -8   23.92    2.05
  -1   4  -8   22.84    1.53
   1  -4   8   22.25    2.01
   1  -4   8   24.20    2.18
  -1   4  -8   24.03    1.65
  -1   4  -8   21.45    2.36
  -1   4  -8   20.82    1.74
  -1   4  -8   20.46    1.57
  -1   4  -8   21.06    1.75
  -1   4  -9  115.61    3.42
  -1   4  -9  123.14    4.28
   1  -4   9  129.87    4.65
  -1   4  -9  125.65    3.52
   1  -4   9  126.31    4.52
  -1   4  -9  120.25    5.30
  -1   4  -9  129.94    3.55
  -1   4  -9  117.88    3.84
  -1   4  -9  119.43    3.90
  -1   4  -9  122.91    3.44
  -1   4 -10  149.00    4.59
  -1   4 -10  135.80    3.72
   1  -4  10  154.71    5.10
   1  -4  10  137.55    4.47
  -1   4 -10  140.21    5.93
  -1   4 -10  143.27    3.83
  -1   4 -10  155.84    3.57
  -1   4 -10  147.17    3.44
  -1   4 -10  145.23    3.87
  -1   4 -11    4.94    1.84
  -1   4 -11    6.54    0.99
  -1   4 -11    4.79    1.18
   1  -4  11    6.42    1.41
  -1   4 -12    6.93    1.15
  -1   4 -12    7.08    0.93
  -1   4 -13   18.80    2.83
  -1   4 -13   18.34    4.47
  -1   4 -14    0.74    1.84
   1  -4  14    3.60    2.90
  -1   4 -14   -3.59    3.13
  -1   4 -15   17.96    3.17
   1  -4  15   28.44    4.65
  -1   4 -15   14.37    4.83
  -1   4 -16   16.32    3.26
   1  -4  16   17.51    4.14
  -1   4 -16   13.39    5.15
  -1   4 -17    4.94    4.55
   1  -3 -19   13.15    3.88
  -1   3  19   17.25    3.96
   1  -3 -19    6.59    4.28
   1  -3 -18   15.49    4.05
  -1   3  18   13.62    3.72
   1  -3 -18   13.36    4.12
   1  -3 -17    0.56    2.48
  -1   3  17    4.50    2.85
   1  -3 -17    0.38    2.97
  -1   3  16    2.27    2.42
   1  -3 -16    3.80    2.49
   1  -3 -16    7.22    2.45
   1  -3 -16    2.25    2.86
  -1   3  15   45.46    4.49
   1  -3 -15   38.55    4.41
   1  -3 -15   36.21    3.73
   1  -3 -15   35.44    4.99
  -1   3  14    5.51    2.22
   1  -3 -14    1.62    2.03
   1  -3 -14    2.07    1.88
   1  -3 -14    0.20    2.67
  -1   3  13    5.94    2.13
   1  -3 -13    2.64    2.37
   1  -3 -13    5.66    2.34
  -1   3  13    0.93    0.90
   1  -3 -13    1.74    1.78
   1  -3 -12  339.21   12.94
  -1   3  12  314.04    9.48
  -1   3  12  338.07    7.65
   1  -3 -12  351.58   11.73
   1  -3 -12  356.76   10.88
  -1   3  11  400.69    6.98
  -1   3  11  396.97    6.60
  -1   3  11  393.63    6.61
  -1   3  11  392.76    6.98
  -1   3  11  474.61   12.19
  -1   3  11  486.69    7.89
   1  -3 -11  450.17   14.37
  -1   3  11  469.29   11.13
   1  -3 -11  462.40   13.05
  -1   3  11  435.02    8.56
  -1   3  11  453.61    9.81
   1  -3 -11  490.47   12.39
  -1   3  10    2.66    0.81
  -1   3  10    4.44    0.76
  -1   3  10    2.82    0.74
  -1   3  10    4.38    1.54
   1  -3 -10    1.94    1.66
  -1   3  10    4.50    0.95
   1  -3 -10    2.59    0.80
  -1   3  10    2.70    1.42
   1  -3 -10    1.75    1.00
  -1   3  10    3.82    0.84
   1  -3 -10    3.77    1.67
  -1   3  10    4.60    1.24
   1  -3 -10    5.58    1.77
  -1   3   9  149.73    4.20
  -1   3   9  151.42    3.99
  -1   3   9  150.76    4.19
  -1   3   9  150.95    7.16
  -1   3   9  168.24    6.18
   1  -3  -9  160.89    7.59
   1  -3  -9  171.11    5.36
  -1   3   9  169.12    4.42
  -1   3   9  154.00    3.70
   1  -3  -9  156.54    4.55
  -1   3   9  156.81    5.60
  -1   3   9  155.04    5.82
   1  -3  -9  158.32    6.90
  -1   3   9  147.02    4.24
   1  -3  -9  160.91    6.50
  -1   3   9  151.88    5.19
  -1   3   8  904.92   15.40
  -1   3   8  914.34   15.27
  -1   3   8  899.06   15.33
  -1   3   8  925.80   19.35
  -1   3   8  973.05   17.71
  -1   3   8  915.67   19.70
  -1   3   8  982.97   15.58
   1  -3  -8 1013.91   17.15
   1  -3  -8  998.85   20.89
  -1   3   8  932.70   14.67
   1  -3  -8  956.29   15.99
  -1   3   8  964.00   17.88
  -1   3   8  987.70   17.23
   1  -3  -8  966.11   19.56
  -1   3   8  874.74   15.07
  -1   3   8  948.22   16.97
   1  -3  -8  945.06   18.59
  -1   3   7   14.74    1.47
  -1   3   7   17.81    1.94
  -1   3   7   16.35    2.30
   1  -3  -7   17.95    1.88
  -1   3   7   17.49    2.37
   1  -3  -7   22.66    2.77
  -1   3   7   15.46    1.53
  -1   3   7   17.03    1.37
   1  -3  -7   18.09    1.70
  -1   3   7   24.11    2.02
  -1   3   7   17.19    2.00
   1  -3  -7   18.34    2.52
   1  -3  -7   18.65    2.31
  -1   3   7   20.17    2.06
  -1   3   6  146.36    4.19
  -1   3   6  151.08    4.56
  -1   3   6  125.01    5.15
  -1   3   6  137.95    5.58
   1  -3  -6  127.26    4.51
  -1   3   6  136.21    4.07
   1  -3  -6  139.02    4.36
  -1   3   6  138.42    3.82
  -1   3   6  123.70    4.05
  -1   3   6  141.50    5.16
   1  -3  -6  137.70    5.59
   1  -3  -6  130.63    5.16
  -1   3   6  141.66    4.89
  -1   3   5    3.88    0.84
  -1   3   5    3.05    0.77
  -1   3   5    4.20    1.12
  -1   3   5    3.75    0.88
   1  -3  -5    3.18    0.97
  -1   3   5    2.82    1.09
  -1   3   5    3.65    0.76
   1  -3  -5    2.79    0.86
   1  -3  -5    2.10    0.75
  -1   3   5    2.40    0.78
  -1   3   5    2.74    1.12
   1  -3  -5    1.00    1.03
  -1   3   5    2.82    1.05
  -1   3   4   62.15    2.66
  -1   3   4   67.20    2.79
  -1   3   4   59.36    2.21
   1  -3  -4   65.52    3.03
  -1   3   4   61.97    2.71
  -1   3   4   75.76    3.58
  -1   3   4   60.70    2.53
   1  -3  -4   62.93    2.84
  -1   3   4   63.96    2.21
   1  -3  -4   70.70    2.54
  -1   3   4   70.52    3.51
  -1   3   4   64.99    3.17
  -1   3   3  218.06    5.50
  -1   3   3  219.70    4.60
  -1   3   3  215.04    5.37
  -1   3   3  238.21    6.21
  -1   3   3  207.42    5.20
   1  -3  -3  211.40    4.75
   1  -3  -3  227.46    6.63
  -1   3   3  246.53    6.67
  -1   3   3  236.30    6.22
  -1   3   2  589.83   10.74
  -1   3   2  630.35   11.78
   1  -3  -2  624.45   12.24
  -1   3   2  571.86   10.68
  -1   3   2  641.56   12.22
   1  -3  -2  632.18   12.45
  -1   3   2  584.85   10.85
  -1   3   1    3.02    0.76
   1  -3  -1    4.19    0.92
  -1   3   1    3.57    0.99
   1  -3  -1    3.45    1.02
  -1   3   1    2.91    1.01
   1  -3  -1    3.56    1.00
  -1   3   1    3.61    0.85
   1  -3  -1    3.65    0.95
   1  -3   0  669.42   12.26
  -1   3   0  668.01   11.88
   1  -3   0  646.03   11.17
   1  -3   0  674.64   12.01
  -1   3   0  668.48   11.59
   1  -3   0  625.65   12.68
   1  -3   1   59.56    2.76
   1  -3   1   59.55    2.75
  -1   3  -1   62.37    2.84
   1  -3   1   56.62    2.89
  -1   3  -1   58.68    2.54
   1  -3   1   63.67    2.70
   1  -3   2  154.73    4.40
  -1   3  -2  153.95    5.37
   1  -3   2  151.13    4.61
  -1   3  -2  152.20    4.38
  -1   3  -2  149.81    4.59
   1  -3   3  550.24   10.16
  -1   3  -3  542.53   12.64
   1  -3   3  535.66   10.56
  -1   3  -3  551.59    9.97
  -1   3  -3  530.04   10.03
  -1   3  -3  536.97   10.42
   1  -3   4  531.11    9.98
  -1   3  -4  513.96   13.26
   1  -3   4  526.59   10.45
  -1   3  -4  530.83    9.69
   1  -3   4  527.01   10.96
  -1   3  -4  513.29   10.21
  -1   3  -4  552.18   10.05
  -1   3  -5   30.71    1.92
  -1   3  -5   38.62    3.72
   1  -3   5   34.46    2.02
   1  -3   5   32.71    2.15
  -1   3  -5   32.93    1.86
  -1   3  -5   30.13    2.09
   1  -3   5   28.46    2.30
  -1   3  -5   32.57    2.04
  -1   3  -6  165.00    4.53
  -1   3  -6  166.15    4.40
  -1   3  -6  164.52    6.94
   1  -3   6  164.72    4.69
  -1   3  -6  165.52    4.20
   1  -3   6  163.04    4.95
  -1   3  -6  160.49    5.27
  -1   3  -6  169.10    5.17
   1  -3   6  159.80    5.70
  -1   3  -7  107.62    3.46
  -1   3  -7  104.80    3.14
  -1   3  -7  104.11    3.39
  -1   3  -7  102.06    5.81
   1  -3   7  105.04    3.63
  -1   3  -7  102.49    3.03
  -1   3  -7  102.23    4.22
  -1   3  -7  106.93    4.17
  -1   3  -7  103.58    3.11
   1  -3   7  101.99    4.58
   1  -3   8   22.12    2.46
  -1   3  -8   21.65    1.49
   1  -3   8   24.53    1.83
   1  -3   8   25.94    1.92
  -1   3  -8   22.42    1.36
  -1   3  -8   25.18    2.34
  -1   3  -8   21.82    1.50
  -1   3  -8   22.77    1.37
  -1   3  -8   21.25    1.51
   1  -3   9  135.87    5.81
  -1   3  -9  125.33    3.68
   1  -3   9  141.19    4.31
  -1   3  -9  138.15    3.18
   1  -3   9  128.71    3.92
  -1   3  -9  128.50    5.32
  -1   3  -9  139.27    3.09
  -1   3  -9  126.98    3.34
  -1   3  -9  132.07    3.01
  -1   3  -9  127.10    3.34
   1  -3  10    1.09    0.54
   1  -3  10    1.70    2.05
   1  -3  10    2.09    1.04
  -1   3 -10    2.01    1.34
  -1   3 -10    1.60    0.74
  -1   3 -11   32.98    3.11
   1  -3  11   27.63    1.84
  -1   3 -11   28.15    1.77
   1  -3  11   35.58    3.84
  -1   3 -12   50.59    3.94
  -1   3 -12   47.33    2.29
  -1   3 -12   45.55    2.65
   1  -3  13   37.22    4.32
  -1   3 -13   27.32    3.18
  -1   3 -13   33.52    5.25
  -1   3 -14    1.56    1.84
   1  -3  14    1.90    2.81
  -1   3 -14    3.43    2.91
  -1   3 -15   41.93    4.23
   1  -3  15   60.43    5.91
  -1   3 -15   51.65    6.79
  -1   3 -16   16.26    3.10
   1  -3  16   22.63    4.32
  -1   3 -16   14.48    4.83
   1  -3  17    6.43    3.53
  -1   3 -17    4.27    3.68
  -1   2  19    5.74    2.92
   1  -2 -19    2.62    3.53
   1  -2 -18    8.97    3.39
  -1   2  18   12.94    3.70
   1  -2 -18    6.52    3.75
   1  -2 -17    8.78    3.10
  -1   2  17    5.24    3.21
   1  -2 -17    6.60    4.13
   1  -2 -16    8.53    2.76
  -1   2  16    9.52    3.05
   1  -2 -16    2.73    3.04
  -1   2  15   21.33    3.41
   1  -2 -15   24.27    3.61
   1  -2 -15   21.54    2.96
   1  -2 -15   19.71    4.18
  -1   2  14    0.78    2.22
   1  -2 -14    3.59    2.32
   1  -2 -14   -2.06    1.71
   1  -2 -14   -1.65    2.53
  -1   2  13   18.46    3.11
   1  -2 -13   13.22    2.73
   1  -2 -13   15.00    2.44
  -1   2  13   15.35    1.81
   1  -2 -13    9.06    3.12
  -1   2  12   83.97    5.17
   1  -2 -12   73.18    5.93
   1  -2 -12   77.57    5.14
  -1   2  12   78.83    3.48
   1  -2 -12   76.36    4.61
  -1   2  12   71.68    3.27
  -1   2  11  518.01   13.32
  -1   2  11  452.25   11.93
  -1   2  11  476.51    8.02
   1  -2 -11  455.84   14.85
   1  -2 -11  496.88   13.30
  -1   2  11  444.95    9.62
  -1   2  11  460.91    9.77
   1  -2 -11  494.41   12.19
  -1   2  10   53.82    3.80
   1  -2 -10   44.72    4.27
  -1   2  10   56.44    2.16
  -1   2  10   42.55    3.20
   1  -2 -10   48.33    3.70
  -1   2  10   52.21    2.58
  -1   2  10   51.42    2.66
   1  -2 -10   52.59    3.47
  -1   2   9    3.93    0.59
  -1   2   9    4.95    0.58
  -1   2   9    4.38    0.60
  -1   2   9    3.91    1.47
  -1   2   9    7.28    1.08
   1  -2  -9    3.29    1.54
  -1   2   9    9.27    1.67
   1  -2  -9    5.49    1.65
  -1   2   9    5.21    1.35
  -1   2   9    3.59    0.84
  -1   2   9    6.87    1.17
   1  -2  -9    5.62    1.49
  -1   2   8  262.91    5.38
  -1   2   8  257.80    5.20
  -1   2   8  262.96    5.35
  -1   2   8  295.33    9.90
  -1   2   8  275.39    8.82
  -1   2   8  271.90    8.01
   1  -2  -8  287.98    9.68
  -1   2   8  288.22    6.09
   1  -2  -8  269.74    5.65
  -1   2   8  267.04    4.81
   1  -2  -8  299.72    6.88
  -1   2   8  269.88    7.29
  -1   2   8  284.39    7.96
  -1   2   8  253.98    6.10
   1  -2  -8  279.44    8.52
   1  -2  -8  274.28    7.82
  -1   2   8  265.56    6.60
  -1   2   7  313.93    6.12
  -1   2   7  309.18    6.08
  -1   2   7  298.50    8.87
  -1   2   7  330.23    8.22
  -1   2   7  282.15    9.25
   1  -2  -7  294.12    7.10
   1  -2  -7  311.68    9.59
  -1   2   7  311.15    6.54
  -1   2   7  310.81    5.60
   1  -2  -7  295.75    6.27
  -1   2   7  278.64    7.74
  -1   2   7  307.56    7.75
   1  -2  -7  302.83    8.55
  -1   2   7  299.74    6.51
   1  -2  -7  296.75    7.98
  -1   2   7  302.37    7.10
  -1   2   6  593.69   10.20
  -1   2   6  580.10   10.14
  -1   2   6  592.13   13.52
  -1   2   6  620.46   11.90
  -1   2   6  601.02   13.06
  -1   2   6  608.99   10.68
   1  -2  -6  634.15   13.79
   1  -2  -6  594.71   11.39
  -1   2   6  587.78    9.72
  -1   2   6  615.68   11.98
  -1   2   6  579.55   10.43
  -1   2   6  624.37   11.98
   1  -2  -6  626.58   12.88
  -1   2   6  596.72   11.29
   1  -2  -6  575.60   12.00
  -1   2   5   53.11    2.12
  -1   2   5   52.85    3.06
  -1   2   5   50.65    3.08
  -1   2   5   49.58    2.46
  -1   2   5   53.67    2.33
   1  -2  -5   51.87    2.55
   1  -2  -5   54.25    2.30
  -1   2   5   53.22    2.01
  -1   2   5   56.56    2.66
   1  -2  -5   54.23    2.75
   1  -2  -5   51.00    2.94
  -1   2   5   55.79    2.81
  -1   2   5   52.79    2.57
   1  -2  -5   51.16    2.79
  -1   2   4  191.25    4.58
   1  -2  -4  206.00    5.83
  -1   2   4  196.91    4.75
  -1   2   4  195.25    5.64
   1  -2  -4  196.72    5.17
  -1   2   4  196.75    4.87
  -1   2   4  226.05    6.15
   1  -2  -4  199.26    4.87
  -1   2   4  194.39    4.48
   1  -2  -4  208.61    5.22
  -1   2   4  215.98    5.08
  -1   2   4  201.82    5.56
  -1   2   4  204.31    5.39
  -1   2   3  183.13    4.61
  -1   2   3  188.05    4.10
  -1   2   3  191.68    4.79
   1  -2  -3  200.52    4.89
  -1   2   3  197.04    4.77
  -1   2   3  194.88    4.49
  -1   2   3  202.81    4.45
   1  -2  -3  195.10    4.61
  -1   2   3  210.46    5.53
  -1   2   3  197.96    5.19
  -1   2   2 1155.38   18.47
  -1   2   2 1359.98   19.28
  -1   2   2 1233.46   18.71
  -1   2   2 1178.90   17.02
  -1   2   2 1199.53   18.52
  -1   2   2 1324.38   19.94
   1  -2  -2 1287.26   20.03
   1  -2  -2 1240.10   19.79
  -1   2   2 1278.71   19.58
  -1   2   1  288.25    5.86
   1  -2  -1  278.01    6.05
  -1   2   1  303.05    6.52
   1  -2  -1  293.30    6.61
  -1   2   1  275.52    5.82
   1  -2  -1  271.24    5.96
   1  -2  -1  300.69    6.69
  -1   2   1  303.37    6.63
  -1   2   1  274.03    5.80
   1  -2   0 2621.26   38.53
  -1   2   0 2571.10   38.23
   1  -2   0 2831.67   38.57
  -1   2   0 2800.40   38.28
  -1   2   0 2743.23   38.52
  -1   2   0 2914.65   39.35
   1  -2   0 2730.00   39.25
   1  -2   1  622.54   10.70
   1  -2   1  631.04   10.47
   1  -2   2 1436.18   21.96
   1  -2   2 1480.27   21.59
  -1   2  -2 1440.50   21.66
  -1   2  -3  136.56    3.61
   1  -2   3  132.24    3.81
  -1   2  -3  133.28    3.55
   1  -2   3  137.23    3.60
  -1   2  -4  463.01   10.69
   1  -2   4  473.46    8.51
   1  -2   4  466.02    8.91
  -1   2  -4  475.62    8.38
   1  -2   4  480.27    9.59
  -1   2  -4  479.55    8.50
  -1   2  -5  238.85    5.20
  -1   2  -5  229.79    5.12
   1  -2   5  240.22    8.48
  -1   2  -5  237.24    7.66
   1  -2   5  249.31    5.31
   1  -2   5  248.94    5.71
  -1   2  -5  244.83    5.05
  -1   2  -5  237.22    6.04
  -1   2  -5  236.56    5.76
   1  -2   5  245.50    6.40
  -1   2  -6  262.91    5.43
  -1   2  -6  262.33    5.43
   1  -2   6  260.30    9.53
  -1   2  -6  255.99    8.55
   1  -2   6  267.68    5.66
  -1   2  -6  268.49    5.21
   1  -2   6  259.07    5.94
  -1   2  -6  251.99    6.60
  -1   2  -6  261.69    6.36
   1  -2   6  267.66    7.01
  -1   2  -6  265.53    5.45
  -1   2  -7   14.43    1.02
  -1   2  -7   15.14    0.98
  -1   2  -7   14.74    1.05
   1  -2   7   14.54    2.02
  -1   2  -7   16.42    2.41
   1  -2   7   16.14    1.23
   1  -2   7   15.14    1.30
  -1   2  -7   15.57    0.98
  -1   2  -7   16.03    1.65
  -1   2  -7   15.96    1.61
  -1   2  -7   15.80    1.18
   1  -2   7   16.28    1.72
  -1   2  -8   48.47    1.45
  -1   2  -8   41.94    1.49
  -1   2  -8   50.33    1.46
  -1   2  -8   43.75    1.52
   1  -2   8   45.55    3.52
   1  -2   8   53.52    2.19
  -1   2  -8   47.21    1.52
   1  -2   8   44.88    1.94
  -1   2  -8   49.24    3.03
  -1   2  -8   50.45    2.79
   1  -2   8   51.73    3.21
  -1   2  -8   48.25    2.16
   1  -2   9  166.31    7.04
  -1   2  -9  155.33    5.80
   1  -2   9  163.54    4.11
  -1   2  -9  169.31    5.57
   1  -2   9  169.75    6.12
  -1   2  -9  158.31    4.36
  -1   2 -10   27.18    2.60
   1  -2  10   32.40    3.48
   1  -2  10   30.99    2.73
  -1   2 -10   26.57    1.76
   1  -2  10   24.88    1.43
   1  -2  11    4.42    2.08
  -1   2 -11    3.26    1.43
  -1   2 -11    5.01    1.14
  -1   2 -12   73.15    4.61
   1  -2  12   77.81    5.63
  -1   2 -12   71.03    3.15
   1  -2  13    8.22    2.60
  -1   2 -13    4.94    1.91
  -1   2 -13    7.03    1.31
  -1   2 -13    6.66    3.27
   1  -2  14    2.41    2.18
  -1   2 -14    7.61    2.20
  -1   2 -14    0.98    0.99
  -1   2 -14    3.52    3.05
  -1   2 -15   62.90    4.97
   1  -2  15   63.52    5.82
  -1   2 -15   57.76    6.74
  -1   2 -16   11.25    2.85
   1  -2  16   15.81    3.75
  -1   2 -16   14.56    4.99
  -1   2 -17    8.06    2.84
   1  -2  17    8.01    3.56
  -1   2 -17    4.59    4.42
  -1   2 -18   16.35    5.53
  -1   1  18   20.20    4.40
   1  -1 -18   11.56    4.50
   1  -1 -17    1.25    2.29
  -1   1  17    2.48    2.96
   1  -1 -17   -4.45    3.43
   1  -1 -16   27.77    3.80
  -1   1  16   28.51    4.20
   1  -1 -16   24.13    4.91
  -1   1  15   52.99    5.15
   1  -1 -15   47.44    4.81
   1  -1 -15   46.68    3.52
   1  -1 -15   51.84    5.90
  -1   1  14   18.11    3.41
   1  -1 -14   20.61    3.30
   1  -1 -14   17.89    2.40
  -1   1  14   17.36    2.20
   1  -1 -14   17.34    3.88
  -1   1  13    7.52    2.42
   1  -1 -13    6.15    2.23
  -1   1  13   10.02    1.76
   1  -1 -13    7.01    1.76
   1  -1 -13    7.76    2.65
  -1   1  12  135.14    6.88
   1  -1 -12  127.48    6.38
  -1   1  12  124.49    4.86
   1  -1 -12  124.14    5.44
   1  -1 -12  118.13    7.54
  -1   1  11  138.98    6.85
   1  -1 -11  137.81    7.96
  -1   1  11  126.26    3.15
   1  -1 -11  151.34    6.61
  -1   1  11  134.96    4.85
  -1   1  11  135.78    4.21
   1  -1 -11  146.61    5.73
   1  -1 -10   42.74    4.17
  -1   1  10   54.20    3.92
  -1   1  10   38.73    3.32
  -1   1  10   42.46    2.80
  -1   1  10   46.99    1.97
   1  -1 -10   45.54    3.45
  -1   1  10   54.79    2.78
  -1   1  10   44.21    2.25
   1  -1 -10   43.93    2.96
  -1   1   9    1.96    1.34
  -1   1   9    2.46    1.27
  -1   1   9    1.00    0.89
   1  -1  -9    0.96    1.71
  -1   1   9    1.09    0.73
  -1   1   9    1.84    0.89
   1  -1  -9    0.74    1.15
  -1   1   9    2.10    0.77
   1  -1  -9    2.46    1.13
  -1   1   8   14.91    2.55
  -1   1   8   11.52    1.90
  -1   1   8   11.77    1.13
   1  -1  -8   12.30    2.15
  -1   1   8    9.25    1.74
  -1   1   8   15.35    1.64
   1  -1  -8   12.07    1.72
  -1   1   8   17.79    1.51
  -1   1   8   16.49    1.33
   1  -1  -8   13.27    1.57
  -1   1   7  389.37    6.07
  -1   1   7  390.58    6.09
  -1   1   7  359.65    9.93
   1  -1  -7  375.11   10.72
  -1   1   7  366.24   11.17
   1  -1  -7  389.05   12.07
  -1   1   7  388.75    7.67
  -1   1   7  377.19    8.39
  -1   1   7  335.18    9.26
   1  -1  -7  368.24    9.18
  -1   1   7  378.82    7.87
  -1   1   7  372.94    7.52
   1  -1  -7  373.20    8.56
  -1   1   6  340.09    5.84
  -1   1   6  341.64    5.84
   1  -1  -6  361.72   10.62
  -1   1   6  352.33    9.07
   1  -1  -6  354.64    9.62
  -1   1   6  332.22    9.93
  -1   1   6  346.69    7.08
  -1   1   6  339.43    5.58
   1  -1  -6  349.43    6.08
  -1   1   6  342.83    7.55
  -1   1   6  336.59    8.60
   1  -1  -6  346.03    8.29
  -1   1   6  333.18    7.02
  -1   1   6  332.88    6.89
   1  -1  -6  338.31    7.72
  -1   1   5    2.73    0.52
  -1   1   5    2.88    0.52
  -1   1   5    4.81    1.43
  -1   1   5    3.17    1.11
  -1   1   5    3.53    0.79
   1  -1  -5    3.37    0.64
  -1   1   5    1.98    0.47
   1  -1  -5    2.77    0.77
  -1   1   5    3.60    1.06
   1  -1  -5    4.21    1.01
  -1   1   5    2.74    0.79
  -1   1   5    3.00    0.66
   1  -1  -5    3.41    0.86
  -1   1   5    2.78    0.70
  -1   1   4  627.73   10.06
   1  -1  -4  632.00    9.99
  -1   1   4  631.44   10.06
  -1   1   4  615.80   12.77
  -1   1   4  676.93   12.43
   1  -1  -4  644.34   11.19
  -1   1   4  635.42   10.95
   1  -1  -4  632.37   10.34
  -1   1   4  635.83   10.01
  -1   1   4  648.84   11.95
   1  -1  -4  669.70   12.39
   1  -1  -4  645.43   11.62
  -1   1   4  664.79   11.27
  -1   1   4  631.38   10.84
   1  -1  -4  622.00   11.26
  -1   1   3  107.08    2.73
  -1   1   3  106.14    2.72
   1  -1  -3  105.11    2.69
  -1   1   3   99.85    3.69
  -1   1   3  104.73    3.16
  -1   1   3  103.20    2.77
   1  -1  -3  108.69    2.96
  -1   1   3  114.28    3.51
  -1   1   3  110.88    3.27
  -1   1   3  106.71    3.15
  -1   1   2    0.08    0.37
  -1   1   2    0.68    0.41
  -1   1   2    0.29    0.51
  -1   1   2    0.85    0.54
  -1   1   2    0.91    0.59
  -1   1   2    0.21    0.46
  -1   1   2    0.01    0.50
  -1   1   2    0.13    0.54
  -1   1   2   -0.06    0.47
   1  -1  -1   68.61    2.47
   1  -1  -1   74.51    2.44
  -1   1   1   79.14    2.22
   1  -1  -1   73.52    2.33
   1  -1  -1   68.88    2.41
  -1   1   1   81.61    2.24
   1  -1   0 4187.37   56.82
  -1   1   0 4173.37   56.46
   1  -1   0 4079.32   56.83
  -1   1   0 4249.24   56.51
   1  -1   0 4248.11   57.16
   1  -1   1    2.34    0.53
  -1   1  -1    3.00    0.49
   1  -1   1    2.52    0.50
  -1   1  -1    2.86    0.49
  -1   1  -1    2.85    0.47
   1  -1   2 1237.72   18.21
   1  -1   2 1259.28   18.37
   1  -1   3  142.31    3.24
  -1   1  -3  147.02    3.01
   1  -1   3  145.94    3.23
  -1   1  -3  141.61    3.22
   1  -1   3  141.13    3.55
  -1   1  -3  144.84    3.40
   1  -1   3  148.80    5.04
   1  -1   3  149.68    4.02
  -1   1  -3  145.80    4.50
  -1   1  -3  138.15    3.18
  -1   1  -4   31.69    1.34
  -1   1  -4   35.76    1.42
   1  -1   4   35.70    2.17
  -1   1  -4   39.93    2.56
   1  -1   4   41.48    3.07
   1  -1   4   39.41    1.50
   1  -1   4   38.52    1.74
  -1   1  -4   37.36    1.53
  -1   1  -4   36.72    1.74
   1  -1   4   35.03    1.89
  -1   1  -4   42.84    1.63
  -1   1  -5  562.52    9.20
  -1   1  -5  560.34    9.20
  -1   1  -5  652.85   13.47
   1  -1   5  608.86   14.06
   1  -1   5  596.34   11.97
   1  -1   5  602.10    9.44
  -1   1  -5  619.15    9.49
   1  -1   5  623.05    9.98
  -1   1  -5  604.03   10.98
  -1   1  -5  592.08   10.34
   1  -1   5  600.64   10.97
  -1   1  -5  631.37    9.90
  -1   1  -6  163.19    3.31
  -1   1  -6  165.21    3.32
   1  -1   6  176.02    7.35
   1  -1   6  177.23    5.90
  -1   1  -6  183.18    6.87
   1  -1   6  183.97    3.72
   1  -1   6  169.43    3.87
  -1   1  -6  185.42    3.52
  -1   1  -6  172.76    5.05
  -1   1  -6  183.38    4.68
  -1   1  -6  178.23    4.14
   1  -1   6  186.69    5.11
   1  -1   7   20.64    2.95
   1  -1   7   24.70    2.43
   1  -1   7   24.02    1.13
  -1   1  -7   23.61    2.72
  -1   1  -7   21.93    1.85
  -1   1  -7   24.11    1.72
   1  -1   7   25.03    1.88
  -1   1  -7   23.71    1.45
   1  -1   8   11.22    1.92
  -1   1  -8    9.50    1.29
  -1   1  -8   10.77    1.57
  -1   1  -8    9.59    1.13
   1  -1   8    9.43    1.38
   1  -1   8   10.22    0.77
  -1   1  -8    9.62    2.07
   1  -1   9    8.25    1.85
   1  -1   9   12.92    1.63
  -1   1  -9   11.72    1.27
  -1   1  -9    8.84    1.47
  -1   1  -9   10.76    1.37
   1  -1  10    0.50    1.47
   1  -1  10   -1.80    1.22
  -1   1 -10   -0.02    0.86
  -1   1 -10    1.31    1.18
  -1   1 -10   -2.20    1.12
   1  -1  11    1.59    1.68
  -1   1 -11   -1.59    1.41
  -1   1 -11    1.71    1.00
   1  -1  12   71.73    5.27
  -1   1 -12   61.79    3.20
  -1   1 -12   67.24    4.44
   1  -1  13    7.56    2.59
  -1   1 -13    7.96    2.39
  -1   1 -13    7.25    1.52
   1  -1  14   25.06    3.77
  -1   1 -14   24.32    3.25
  -1   1 -14   21.29    2.05
  -1   1 -14   23.64    4.41
   1  -1  15   20.66    3.67
  -1   1 -15   19.53    3.18
  -1   1 -15   12.02    1.89
  -1   1 -15   14.68    4.03
  -1   1 -16    3.17    2.17
   1  -1  16    8.73    3.28
  -1   1 -16    3.97    3.21
  -1   1 -17   13.95    3.27
   1  -1  17   21.82    4.22
  -1   1 -17   18.66    5.08
  -1   1 -18   12.93    3.51
   1  -1  18   10.19    3.59
  -1   1 -18   12.23    5.06
  -1   0  18    8.77    3.44
   1   0 -18   -0.44    3.75
   1   0 -17    9.31    3.12
  -1   0  17   11.51    3.57
   1   0 -17   11.69    4.38
   1   0 -16   20.95    3.32
  -1   0  16   18.40    3.66
   1   0 -16   10.68    3.81
   1   0 -15   61.60    5.16
  -1   0  15   66.49    5.77
   1   0 -15   65.03    6.79
  -1   0  14    0.87    2.38
   1   0 -14    2.27    1.87
  -1   0  14   -0.39    1.32
   1   0 -14    3.07    1.40
   1   0 -14    2.07    2.51
  -1   0  13   37.16    4.08
   1   0 -13   32.40    3.37
  -1   0  13   38.13    2.99
   1   0 -13   28.17    2.33
   1   0 -13   33.75    4.68
  -1   0  12   26.42    3.58
   1   0 -12   26.19    3.10
  -1   0  12   28.07    2.61
   1   0 -12   28.41    2.41
   1   0 -12   24.85    3.91
  -1   0  11   22.99    3.24
  -1   0  11   20.69    1.35
   1   0 -11   25.45    3.71
   1   0 -11   30.42    3.11
  -1   0  11   29.63    2.58
   1   0 -11   32.23    2.53
  -1   0  11   27.09    1.73
   1   0 -10  161.57    8.06
  -1   0  10  165.56    7.13
  -1   0  10  148.71    5.14
  -1   0  10  157.45    4.19
  -1   0  10  164.83    5.40
   1   0 -10  151.19    5.97
   1   0 -10  156.16    5.19
  -1   0  10  149.75    4.01
  -1   0   9    7.68    1.85
  -1   0   9    8.39    1.36
   1   0  -9    7.99    2.15
  -1   0   9    6.69    1.06
  -1   0   9    6.74    1.26
   1   0  -9    5.80    1.44
  -1   0   9    7.01    0.88
   1   0  -9    5.70    1.19
  -1   0   8    2.48    1.27
  -1   0   8    4.00    1.03
  -1   0   8    2.98    0.90
   1   0  -8    2.39    1.45
   1   0  -8    3.07    1.05
  -1   0   8    3.55    0.91
   1   0  -8    4.09    1.03
  -1   0   8    2.30    0.58
  -1   0   7  472.47   11.52
  -1   0   7  498.39   13.68
   1   0  -7  487.37   12.50
  -1   0   7  464.60    9.31
  -1   0   7  442.53   11.40
  -1   0   7  483.29    9.25
  -1   0   7  465.20    9.48
   1   0  -7  459.88   10.13
   1   0  -7  484.29    9.31
  -1   0   7  470.20    8.15
  -1   0   6   39.98    3.43
  -1   0   6   38.26    2.81
   1   0  -6   40.50    3.07
  -1   0   6   45.23    2.25
  -1   0   6   42.79    2.08
  -1   0   6   43.24    3.03
   1   0  -6   41.17    2.34
  -1   0   6   36.99    2.08
  -1   0   6   39.59    1.63
   1   0  -6   43.35    2.09
  -1   0   5   41.59    1.17
  -1   0   5   41.03    1.17
  -1   0   5   41.43    2.67
  -1   0   5   40.38    3.25
  -1   0   5   46.12    2.21
  -1   0   5   45.02    1.98
  -1   0   5   40.67    2.75
  -1   0   5   37.62    1.99
   1   0  -5   42.43    2.14
  -1   0   5   43.31    1.60
   1   0  -5   41.05    1.89
  -1   0   4  313.17    4.91
   1   0  -4  287.93    4.95
  -1   0   4  302.71    4.90
   1   0  -4  283.05    4.98
  -1   0   4  277.85    8.09
  -1   0   4  297.37    7.08
  -1   0   4  294.09    6.26
  -1   0   4  290.48    5.09
  -1   0   4  305.75    5.77
  -1   0   4  284.47    7.42
  -1   0   4  287.57    6.09
   1   0  -4  298.59    6.13
  -1   0   4  286.63    5.31
   1   0  -4  289.48    5.75
   1   0  -3    7.00    0.57
  -1   0   3    5.14    0.48
   1   0  -3    6.51    0.56
  -1   0   3    5.15    0.47
  -1   0   3    5.28    1.21
  -1   0   3    6.89    1.02
  -1   0   3    4.96    0.59
  -1   0   3    5.36    0.81
  -1   0   3    4.36    0.99
  -1   0   3    4.27    0.65
   1   0  -3    7.69    0.75
  -1   0   3    5.60    0.63
   1   0  -3    6.96    0.74
  -1   0   3    4.56    0.55
  -1   0   2  275.95    4.58
  -1   0   2  273.17    4.57
   1   0  -2  256.13    6.31
  -1   0   2  270.12    5.40
  -1   0   2  256.97    6.10
  -1   0   2  268.91    5.52
  -1   0   2  254.61    4.84
  -1   0   2  261.15    5.93
  -1   0   2  249.90    4.57
  -1   0   2  248.82    4.72
   1   0  -1   17.77    1.19
   1   0  -1   19.48    1.15
   1   0  -1   18.16    1.17
  -1   0   1   19.18    0.86
  -1   0   1   17.95    0.85
   1   0   0 1099.33   16.02
   1   0   0 1089.67   15.87
  -1   0   0 1139.41   15.43
  -1   0   0 1092.19   15.41
   1   0   1  404.47    6.88
  -1   0  -1  417.79    6.65
  -1   0  -1  423.55    6.64
   1   0   1  415.76    7.08
   1   0   2   47.99    1.66
  -1   0  -2   50.11    1.66
   1   0   2   44.05    1.83
   1   0   2   47.50    1.66
  -1   0  -2   48.35    1.97
  -1   0  -2   45.93    1.46
   1   0   3 1637.37   23.09
   1   0   3 1568.30   22.57
  -1   0  -3 1737.00   23.68
   1   0   3 1735.11   23.56
   1   0   3 1709.95   24.08
  -1   0  -3 1685.56   23.95
  -1   0  -3 1654.19   24.94
   1   0   3 1674.59   24.69
   1   0   3 1540.69   22.51
  -1   0  -4  953.64   13.77
   1   0   4  943.29   13.94
   1   0   4  925.16   13.96
  -1   0  -4  955.72   13.80
   1   0   4 1002.79   16.88
   1   0   4 1047.35   16.32
  -1   0  -4 1117.91   17.81
   1   0   4 1061.07   15.55
  -1   0  -4 1000.36   14.48
  -1   0  -4  995.37   14.55
  -1   0  -4 1037.36   14.78
   1   0   4 1069.57   14.84
   1   0   5 2559.82   39.67
   1   0   5 2561.94   37.21
   1   0   5 2469.42   37.88
  -1   0  -5 2473.66   34.79
   1   0   5 2511.45   34.99
  -1   0  -5 2576.36   35.12
   1   0   5 2448.50   35.32
   1   0   5 2422.85   35.86
   1   0   6  131.45    4.77
  -1   0  -6  123.71    5.47
   1   0   6  119.60    5.67
   1   0   6  123.88    5.03
   1   0   6  121.90    3.93
  -1   0  -6  121.23    4.09
  -1   0  -6  128.46    3.41
   1   0   6  130.73    3.75
   1   0   6  122.26    3.37
  -1   0  -6  125.14    3.49
   1   0   7    2.39    1.68
   1   0   7    2.69    1.29
   1   0   7    4.74    1.55
   1   0   7    2.02    0.87
  -1   0  -7    1.62    1.10
  -1   0  -7    2.75    0.88
  -1   0  -7    3.72    0.82
  -1   0  -7    2.93    0.81
   1   0   7    2.08    0.77
  -1   0  -8  406.87   12.05
   1   0   8  415.93   10.49
  -1   0  -8  412.53    8.16
  -1   0  -8  395.43    8.23
   1   0   8  391.33    8.49
   1   0   8  372.68    8.77
  -1   0  -8  377.93    9.28
   1   0   9  165.79    6.68
  -1   0  -9  161.47    4.71
   1   0   9  159.21    5.07
  -1   0  -9  154.93    4.83
   1   0   9  149.58    5.24
  -1   0  -9  149.69    5.71
   1   0  10   45.80    3.64
  -1   0 -10   45.05    2.53
   1   0  10   45.68    2.73
  -1   0 -10   44.43    2.63
  -1   0 -10   39.51    3.06
   1   0  11   38.01    3.82
  -1   0 -11   40.38    2.57
  -1   0 -11   37.60    2.66
  -1   0 -11   39.09    3.24
   1   0  12   67.19    5.02
  -1   0 -12   56.36    3.33
  -1   0 -12   60.77    4.29
  -1   0 -12   67.54    3.46
   1   0  13   84.42    5.82
  -1   0 -13   75.03    3.99
  -1   0 -13   74.79    5.04
  -1   0 -14   76.11    6.95
   1   0  14   82.90    6.09
  -1   0 -14   68.29    5.06
  -1   0 -14   64.09    3.76
   1   0  15    5.80    2.62
  -1   0 -15    7.87    2.65
  -1   0 -15    5.88    1.93
  -1   0 -15    8.71    3.41
  -1   0 -16    6.65    3.87
   1   0  16   10.67    3.08
  -1   0 -16    2.95    2.44
  -1   0 -17   36.98    6.22
   1   0  17   34.02    4.78
  -1   0 -17   28.84    4.11
  -1   0 -18    5.54    4.18
   1   0  18    4.92    3.26
  -1   0 -18   10.43    3.41
   1   1 -18   10.26    4.85
  -1  -1  17    8.38    3.56
   1   1 -17    8.57    4.21
   1   1 -16    1.33    3.03
  -1  -1  16    1.41    2.57
   1   1 -16    4.42    2.48
   1   1 -15   19.61    4.70
  -1  -1  15   14.21    3.53
   1   1 -15   14.81    3.13
   1   1 -14   40.90    5.45
  -1  -1  14   40.62    3.45
   1   1 -14   34.89    3.71
  -1  -1  14   43.42    4.74
  -1  -1  13    8.41    2.79
   1   1 -13    3.85    1.03
   1   1 -13    8.48    2.39
   1   1 -13    5.34    2.70
  -1  -1  13    8.40    1.87
   1   1 -12   48.14    3.80
  -1  -1  12   56.96    3.71
  -1  -1  12   53.65    4.95
   1   1 -12   53.29    5.43
   1   1 -11   37.13    4.47
   1   1 -11   39.51    3.18
  -1  -1  11   53.10    3.32
   1   1 -11   34.14    2.02
  -1  -1  11   47.66    4.25
  -1  -1  10   69.63    2.96
   1   1 -10   73.85    5.51
   1   1 -10   71.98    3.91
  -1  -1  10   75.89    3.85
   1   1 -10   69.59    2.85
  -1  -1   9    3.38    1.06
   1   1  -9    2.36    0.89
   1   1  -9    0.41    1.04
  -1  -1   9    1.74    1.06
   1   1  -9    1.01    1.55
  -1  -1   8   16.45    1.58
  -1  -1   8   19.91    2.58
   1   1  -8   17.94    1.39
  -1  -1   8   15.99    1.79
   1   1  -8   16.52    1.72
   1   1  -8   16.45    2.61
  -1  -1   8   19.89    1.78
  -1  -1   7    5.19    1.02
  -1  -1   7    8.33    1.08
  -1  -1   7    5.68    1.55
  -1  -1   7    7.86    0.68
   1   1  -7    7.02    0.86
  -1  -1   7    9.27    1.26
   1   1  -7    6.61    1.18
   1   1  -7    7.02    1.10
   1   1  -7    5.12    1.58
  -1  -1   6   12.05    0.65
  -1  -1   6    9.70    2.08
   1   1  -6   11.98    1.88
  -1  -1   6   11.92    1.10
  -1  -1   6   10.11    1.90
  -1  -1   6    9.31    1.22
  -1  -1   6   13.00    1.38
   1   1  -6   10.99    1.29
   1   1  -6   11.02    1.18
   1   1  -6   11.08    0.90
  -1  -1   6   11.43    0.69
  -1  -1   5  190.87    3.57
   1   1  -5  181.43    3.56
  -1  -1   5  219.15    7.79
   1   1  -5  195.22    7.88
  -1  -1   5  189.53    3.90
  -1  -1   5  198.29    3.48
   1   1  -5  184.33    3.62
  -1  -1   5  196.81    6.62
   1   1  -5  210.61    4.82
  -1  -1   5  208.22    4.50
  -1  -1   5  199.04    5.21
   1   1  -5  214.54    5.46
  -1  -1   5  201.92    3.44
   1   1  -5  201.85    3.93
  -1  -1   4    3.06    1.26
   1   1  -4    3.25    1.31
  -1  -1   4    2.81    0.39
  -1  -1   4    3.84    0.57
  -1  -1   4    2.96    1.16
  -1  -1   4    3.19    0.43
   1   1  -4    3.87    0.45
   1   1  -4    4.27    0.62
   1   1  -4    3.50    0.76
  -1  -1   4    4.00    0.80
   1   1  -4    3.29    0.43
  -1  -1   4    4.45    0.45
  -1  -1   3    2.48    0.37
   1   1  -3    2.83    0.41
  -1  -1   3    3.39    1.23
   1   1  -3    4.08    1.24
  -1  -1   3    4.27    1.15
  -1  -1   3    3.62    0.46
   1   1  -3    3.52    0.48
  -1  -1   3    2.67    0.67
  -1  -1   3    2.93    0.39
   1   1  -3    2.79    0.40
  -1  -1   2  746.79   10.98
   1   1  -2  760.88   14.25
  -1  -1   2  754.34   13.84
  -1  -1   2  770.95   13.68
  -1  -1   2  745.71   12.01
  -1  -1   2  755.72   11.03
  -1  -1   1  935.12   13.37
   1   1  -1  936.11   15.60
   1   1  -1  958.84   15.55
   1   1  -1  908.96   14.02
  -1  -1   1  931.75   14.06
  -1  -1   1  950.40   13.39
  -1  -1   0    7.62    0.53
   1   1   0    7.17    0.76
  -1  -1   0    6.58    0.50
   1   1   0    6.89    0.76
  -1  -1   0    6.92    0.60
  -1  -1   0    7.66    0.43
  -1  -1  -1 1403.15   20.65
  -1  -1  -1 1410.61   20.18
  -1  -1  -1 1464.70   20.21
  -1  -1  -1 1496.12   20.20
   1   1   1 1432.20   20.62
  -1  -1  -1 1544.39   20.32
  -1  -1  -2 1560.80   20.44
  -1  -1  -2 1491.63   20.03
  -1  -1  -3  199.59    4.31
  -1  -1  -3  195.86    5.17
   1   1   3  189.83    4.95
   1   1   3  182.67    3.52
  -1  -1  -3  197.39    4.41
   1   1   3  202.10    4.34
   1   1   3  191.99    3.96
   1   1   3  193.00    3.52
  -1  -1  -4    9.49    0.60
   1   1   4    8.73    0.62
   1   1   4    8.51    1.06
  -1  -1  -4    7.31    0.98
   1   1   4    6.83    1.14
  -1  -1  -4   10.13    1.48
   1   1   4    9.92    1.01
   1   1   4    7.80    0.79
  -1  -1  -4    6.71    0.51
   1   1   4    7.75    0.59
  -1  -1  -4    8.94    0.60
   1   1   5  529.13    7.96
  -1  -1  -5  524.08    7.89
   1   1   5  542.29   10.35
   1   1   5  500.90   11.01
  -1  -1  -5  521.82   11.67
   1   1   5  509.80    7.98
  -1  -1  -5  527.14    7.89
   1   1   5  539.65    9.83
  -1  -1  -5  518.21    8.05
  -1  -1  -5  527.99    9.30
   1   1   5  517.62    9.09
   1   1   6   58.54    1.61
  -1  -1  -6   63.64    1.66
   1   1   6   57.52    1.62
   1   1   6   73.94    4.22
   1   1   6   63.86    3.64
   1   1   6   62.27    3.25
  -1  -1  -6   76.19    4.25
   1   1   6   69.26    2.94
  -1  -1  -6   67.53    1.64
  -1  -1  -6   71.71    2.14
  -1  -1  -6   68.00    2.05
   1   1   6   57.72    2.09
  -1  -1  -6   68.93    2.73
   1   1   6   68.88    2.52
  -1  -1  -7   23.44    2.64
   1   1   7   17.31    2.44
   1   1   7   21.73    2.40
   1   1   7   20.62    2.11
   1   1   7   20.16    1.74
  -1  -1  -7   23.68    2.01
  -1  -1  -7   17.85    0.76
  -1  -1  -7   20.55    1.24
   1   1   7   19.13    1.44
   1   1   7   17.98    1.30
  -1  -1  -7   20.71    1.63
   1   1   8  239.94    8.19
  -1  -1  -8  267.64    9.39
   1   1   8  274.88    7.97
   1   1   8  253.54    9.32
  -1  -1  -8  259.75    5.55
   1   1   8  263.33    5.85
   1   1   8  248.39    5.94
  -1  -1  -8  252.25    6.48
   1   1   8  239.41    6.67
  -1  -1  -8  245.25    7.27
   1   1   9   41.55    3.17
  -1  -1  -9   36.87    1.92
   1   1   9   35.64    2.09
  -1  -1  -9   37.36    2.41
   1   1   9   40.50    2.14
   1   1   9   35.14    2.50
  -1  -1  -9   32.02    2.71
   1   1  10   31.71    3.11
   1   1  10   32.62    2.10
  -1  -1 -10   35.17    2.51
   1   1  10   28.91    2.03
  -1  -1 -10   30.26    1.89
  -1  -1 -10   28.46    2.73
   1   1  11  139.27    4.62
  -1  -1 -11  147.60    5.50
  -1  -1 -11  142.45    6.30
   1   1  12   18.49    2.79
  -1  -1 -12   15.28    2.01
  -1  -1 -12   15.09    2.39
  -1  -1 -13  108.98    6.15
  -1  -1 -13  105.85    5.08
   1   1  14   39.67    4.28
  -1  -1 -14   33.92    3.68
  -1  -1 -14   31.19    3.00
  -1  -1 -14   37.07    5.15
   1   1  15   10.25    3.02
  -1  -1 -15   15.42    3.04
  -1  -1 -15   13.28    2.29
  -1  -1 -15   17.20    4.32
   1   1  16   47.45    5.04
  -1  -1 -16   39.74    4.47
  -1  -1 -16   39.82    3.76
  -1  -1 -16   40.73    5.86
  -1  -1 -17   36.79    4.70
   1   1  17   39.13    4.87
  -1  -1 -17   42.31    6.18
  -1  -1 -18    4.47    2.72
   1   1  18    5.89    3.60
  -1  -1 -18    0.44    4.35
  -1  -1 -19   13.19    4.06
   1   1  19   12.37    3.72
  -1  -1 -19    7.21    4.44
  -1  -2  17   14.92    4.18
   1   2 -17   13.42    5.15
  -1  -2  16   25.24    4.48
   1   2 -16   22.80    5.32
   1   2 -15    6.03    2.49
  -1  -2  15    5.44    3.00
   1   2 -15    8.57    4.06
   1   2 -14   81.79    5.23
  -1  -2  14  104.26    5.70
  -1  -2  14   99.18    6.93
   1   2 -14  101.67    8.26
  -1  -2  13   27.75    3.98
   1   2 -13   19.68    2.56
  -1  -2  13   24.33    3.04
   1   2 -13   26.43    4.35
  -1  -2  12   14.97    3.32
   1   2 -12   11.70    2.21
  -1  -2  12   14.47    2.32
   1   2 -12   17.30    3.68
   1   2 -11  291.62   12.13
   1   2 -11  280.27    8.59
  -1  -2  10  237.36    6.52
  -1  -2  10  260.02    7.93
   1   2 -10  239.70    7.35
   1   2 -10  253.84   10.66
  -1  -2   9    0.72    0.89
   1   2  -9    2.56    1.76
   1   2  -9    0.91    0.90
  -1  -2   9    2.73    1.22
   1   2  -8   79.00    3.50
   1   2  -8   86.81    4.06
  -1  -2   8   84.87    3.95
   1   2  -8   88.55    5.54
   1   2  -7   20.13    3.36
   1   2  -7   24.50    2.86
  -1  -2   7   25.65    1.18
   1   2  -7   18.75    0.97
   1   2  -7   20.19    1.66
  -1  -2   7   25.04    2.86
   1   2  -7   21.82    2.00
  -1  -2   7   26.71    2.14
   1   2  -7   19.33    0.94
  -1  -2   6   20.62    2.88
   1   2  -6   25.34    3.47
   1   2  -6   23.87    2.63
  -1  -2   6   21.29    1.15
   1   2  -6   21.07    1.08
   1   2  -6   21.07    1.45
  -1  -2   6   19.33    2.46
   1   2  -6   21.00    1.80
  -1  -2   6   23.83    1.92
   1   2  -6   20.40    1.01
   1   2  -5   79.00    5.17
  -1  -2   5   84.13    5.09
  -1  -2   5   79.85    2.29
   1   2  -5   77.03    2.17
   1   2  -5   78.12    2.55
  -1  -2   5   78.01    4.38
   1   2  -5   81.51    3.37
  -1  -2   5   80.43    3.35
  -1  -2   5   77.44    2.43
   1   2  -5   78.91    2.14
   1   2  -4  645.67   15.49
  -1  -2   4  660.98   14.88
  -1  -2   4  637.00   10.10
   1   2  -4  642.46    9.98
   1   2  -4  637.16   10.11
  -1  -2   4  651.01   11.75
   1   2  -4  660.54    9.95
  -1  -2   4  617.65   10.29
   1   2  -3   25.28    2.58
  -1  -2   3   23.56    2.42
  -1  -2   3   21.42    1.14
   1   2  -3   20.72    1.08
   1   2  -3   22.57    0.99
  -1  -2   3   19.95    1.48
  -1  -2   3   20.57    1.17
   1   2  -3   21.46    1.07
   1   2  -2   33.54    2.58
  -1  -2   2   32.80    2.47
  -1  -2   2   37.25    1.46
  -1  -2   2   37.51    1.85
   1   2  -2   38.02    1.86
   1   2  -2   36.90    1.43
  -1  -2   2   35.14    1.49
  -1  -2   1  805.35   12.53
  -1  -2   1  829.17   14.64
   1   2  -1  837.04   15.11
  -1  -2   1  838.61   12.52
  -1  -2   1  818.75   12.49
  -1  -2   1  847.66   14.75
  -1  -2   1  853.33   13.07
   1   2  -1  860.30   13.10
  -1  -2   1  785.45   11.74
   1   2   0   32.60    1.35
  -1  -2   0   31.90    1.38
   1   2   0   33.50    1.95
  -1  -2   0   33.55    1.88
  -1  -2   0   33.59    1.41
  -1  -2   0   30.78    1.20
  -1  -2   0   32.89    1.94
  -1  -2   0   32.41    1.42
  -1  -2   0   31.76    1.32
   1   2   0   33.52    1.45
   1   2   0   31.40    1.34
  -1  -2   0   30.85    1.34
  -1  -2  -1   80.60    2.27
   1   2   1   84.34    2.23
  -1  -2  -1   85.71    2.33
  -1  -2  -1   80.56    2.27
   1   2   1   76.48    2.55
  -1  -2  -1   74.42    2.34
   1   2   1   82.72    2.27
  -1  -2  -1   82.48    2.32
  -1  -2  -2  752.94   12.09
   1   2   2  779.76   12.17
  -1  -2  -2  885.54   12.73
   1   2   2  885.55   12.53
   1   2   2  769.38   13.31
  -1  -2  -2  742.86   12.07
   1   2   2  750.95   11.87
   1   2   2  911.57   12.96
   1   2   2  796.79   11.48
  -1  -2  -2  921.72   13.20
  -1  -2  -2  734.33   12.13
   1   2   2  831.49   12.22
   1   2   3   45.97    1.71
   1   2   3   53.50    2.01
  -1  -2  -3   52.42    2.12
  -1  -2  -3   51.32    2.65
   1   2   3   50.73    2.57
   1   2   3   60.60    2.32
  -1  -2  -3   59.25    2.45
   1   2   3   50.79    1.74
   1   2   4  309.88    5.70
   1   2   4  333.04    6.48
  -1  -2  -4  339.55    8.16
   1   2   4  325.79    7.90
  -1  -2  -4  315.49    5.71
   1   2   4  336.09    6.95
  -1  -2  -4  364.09    7.50
  -1  -2  -4  310.89    5.82
   1   2   4  314.57    5.69
   1   2   5  363.18    6.36
   1   2   5  363.98    7.80
   1   2   5  363.02    8.97
  -1  -2  -5  367.64    6.02
  -1  -2  -5  369.88    6.43
   1   2   5  377.85    7.93
   1   2   5  374.24    7.36
  -1  -2  -5  367.10    6.61
   1   2   5  379.80    6.39
   1   2   6    6.43    0.61
   1   2   6    6.44    1.17
  -1  -2  -6    5.00    0.55
  -1  -2  -6    3.48    1.28
   1   2   6    4.14    1.43
   1   2   6    6.51    0.63
  -1  -2  -6    5.54    0.66
  -1  -2  -6    5.47    0.59
   1   2   6    4.08    0.93
  -1  -2  -6    4.01    0.84
   1   2   6    5.70    0.92
   1   2   7    1.28    0.44
   1   2   7    1.23    0.44
   1   2   7    0.22    0.91
   1   2   7    1.22    1.21
  -1  -2  -7    0.36    1.12
  -1  -2  -7    1.64    0.50
   1   2   7    2.91    1.00
  -1  -2  -7    0.31    0.72
   1   2   7    1.60    0.63
   1   2   8   61.31    1.79
   1   2   8   63.69    1.86
   1   2   8   60.16    3.94
   1   2   8   71.72    3.76
   1   2   8   61.79    4.35
  -1  -2  -8   64.05    4.59
  -1  -2  -8   64.30    1.94
   1   2   8   56.48    3.08
  -1  -2  -8   57.78    3.44
   1   2   8   59.34    2.72
  -1  -2  -8   63.53    3.18
   1   2   9   19.84    0.90
   1   2   9   18.71    0.91
   1   2   9   25.37    2.49
   1   2   9   21.69    2.06
  -1  -2  -9   20.98    2.26
  -1  -2  -9   20.02    2.04
   1   2   9   21.30    1.68
  -1  -2  -9   19.42    1.13
  -1  -2  -9   21.11    1.02
   1   2  10    0.88    1.28
  -1  -2 -10    3.24    1.33
  -1  -2 -10    1.42    1.20
   1   2  10    2.63    0.94
  -1  -2 -11  171.77    7.10
   1   2  11  172.87    5.33
  -1  -2 -11  179.59    6.44
   1   2  12    4.33    1.88
  -1  -2 -12    2.50    1.80
   1   2  12    3.50    1.23
  -1  -2 -12    4.05    1.70
   1   2  12    2.36    1.30
   1   2  13   94.34    5.92
  -1  -2 -13   91.83    5.72
  -1  -2 -13   86.51    4.82
   1   2  14    0.97    2.00
  -1  -2 -14    0.14    1.83
  -1  -2 -14   -1.86    1.61
  -1  -2 -14   -4.35    2.96
   1   2  15   16.75    3.40
  -1  -2 -15   15.39    3.26
  -1  -2 -15   17.39    2.65
  -1  -2 -15   19.16    4.31
   1   2  16   64.86    5.62
  -1  -2 -16   61.60    5.46
  -1  -2 -16   60.00    4.47
  -1  -2 -16   54.24    6.57
   1   2  17   11.28    3.26
  -1  -2 -17   10.73    3.43
  -1  -2 -17   14.05    2.69
  -1  -2 -17    4.58    3.51
  -1  -2 -18   26.71    4.43
   1   2  18   20.58    4.09
  -1  -2 -18   19.43    5.12
  -1  -2 -19   19.90    4.07
  -1  -2 -19   19.72    5.27
  -1  -2 -20   17.21    4.32
   1   3 -17   -2.95    3.85
  -1  -3  16   22.87    4.47
   1   3 -16   29.15    5.99
  -1  -3  15    6.46    3.32
  -1  -3  15    1.68    1.89
   1   3 -15    2.55    3.34
   1   3 -14   50.89    4.05
  -1  -3  14   62.50    4.69
  -1  -3  14   52.39    5.55
   1   3 -14   54.16    6.31
  -1  -3  13   18.74    3.63
   1   3 -13   14.18    2.33
  -1  -3  13   12.80    2.37
   1   3 -13   11.89    3.59
   1   3 -12    9.31    1.90
  -1  -3  12   14.12    2.34
   1   3 -12    9.50    3.38
  -1  -3  11  168.45    4.81
   1   3 -11  179.91    9.66
   1   3 -11  161.96    6.16
  -1  -3  11  182.32    7.13
   1   3 -10   55.28    3.35
  -1  -3  10   62.08    4.02
   1   3 -10   61.61    5.35
   1   3 -10   71.03    7.13
  -1  -3   9    2.99    0.55
   1   3  -9    2.26    0.39
   1   3  -9    2.49    2.47
   1   3  -9    1.84    1.94
  -1  -3   9    4.02    0.62
   1   3  -9    2.94    0.50
   1   3  -9    4.72    1.22
  -1  -3   9    6.23    1.62
   1   3  -8  192.74    8.45
   1   3  -8  191.75   10.15
  -1  -3   8  184.55    4.28
   1   3  -8  169.41    3.84
   1   3  -8  175.07    5.25
  -1  -3   8  187.91    6.47
   1   3  -8  167.26    3.73
   1   3  -7    1.34    0.52
  -1  -3   7    1.19    0.62
   1   3  -7    1.43    2.10
   1   3  -7    2.63    1.88
   1   3  -7    0.90    0.50
   1   3  -7    1.88    0.82
  -1  -3   7    1.79    0.99
   1   3  -6    2.49    1.29
   1   3  -6    4.06    1.95
  -1  -3   6    2.02    0.77
   1   3  -6    1.41    0.49
   1   3  -6    1.23    0.63
  -1  -3   6    3.81    1.09
   1   3  -6    2.30    1.00
   1   3  -6    2.17    0.53
  -1  -3   5   46.40    4.02
   1   3  -5   46.39    4.23
  -1  -3   5   51.64    2.18
   1   3  -5   55.40    2.03
   1   3  -5   51.24    2.08
  -1  -3   5   57.16    3.00
   1   3  -5   50.71    2.81
   1   3  -5   52.08    1.93
   1   3  -4  126.47    6.51
  -1  -3   4  134.50    6.26
  -1  -3   4  133.22    3.64
   1   3  -4  129.38    3.44
  -1  -3   4  128.17    3.84
   1   3  -4  131.45    3.34
  -1  -3   4  130.37    4.44
   1   3  -4  133.22    3.40
  -1  -3   3  128.32    3.53
  -1  -3   3  118.63    5.43
   1   3  -3  124.18    5.89
   1   3  -3  138.34    3.54
  -1  -3   3  132.06    4.19
   1   3  -3  130.61    3.42
  -1  -3   3  131.31    3.79
   1   3  -2  277.25    5.70
  -1  -3   2  280.16    6.08
   1   3  -2  285.89    5.68
  -1  -3   2  287.90    5.86
   1   3  -2  291.04    8.67
   1   3  -2  287.47    5.79
  -1  -3   2  281.90    6.37
   1   3  -2  269.87    6.30
  -1  -3   2  286.76    5.27
   1   3  -2  279.94    4.74
  -1  -3   1   91.27    3.01
   1   3  -1   87.93    4.13
   1   3  -1   88.98    2.77
  -1  -3   1   91.80    2.99
   1   3  -1   87.76    2.98
  -1  -3   1   84.49    2.51
   1   3  -1   86.79    2.27
  -1  -3   1   88.68    2.81
  -1  -3   0  113.43    3.37
  -1  -3   0  108.01    3.17
   1   3   0  108.88    4.06
  -1  -3   0  116.17    3.17
   1   3   0  102.35    3.14
   1   3   0  117.73    3.23
  -1  -3   0  106.08    3.28
  -1  -3   0  105.91    3.01
  -1  -3  -1 4609.39   61.39
   1   3   1 4668.91   61.14
   1   3   1 4336.84   61.80
   1   3   1 4428.79   60.94
  -1  -3  -1 4509.31   61.06
  -1  -3  -1 4426.39   61.14
   1   3   1 4488.76   60.53
  -1  -3  -1 4402.04   61.74
   1   3   1 4386.80   61.07
   1   3   2  209.02    4.93
  -1  -3  -2  246.31    5.52
   1   3   2  244.37    5.22
  -1  -3  -2  235.41    5.03
   1   3   2  228.81    4.92
  -1  -3  -2  214.40    4.89
  -1  -3  -2  229.22    5.75
   1   3   2  223.54    4.35
   1   3   2  229.45    5.03
  -1  -3  -2  230.73    5.22
   1   3   3   55.74    2.22
   1   3   3   58.44    3.00
  -1  -3  -3   69.08    2.82
   1   3   3   70.05    2.58
   1   3   3   64.83    2.28
   1   3   3   71.80    2.90
   1   3   3   60.46    1.63
  -1  -3  -3   70.24    3.14
   1   3   3   62.66    2.32
   1   3   4  499.13    9.16
  -1  -3  -4  562.60   10.43
   1   3   4  546.84    9.92
  -1  -3  -4  531.98   11.61
   1   3   4  483.32   11.05
   1   3   4  521.41    9.10
   1   3   4  564.65   10.54
  -1  -3  -4  577.46   11.08
   1   3   4  531.06    9.22
   1   3   5  504.96    9.05
   1   3   5  542.13   10.04
   1   3   5  520.72   11.69
  -1  -3  -5  554.60   12.33
  -1  -3  -5  507.13    8.76
  -1  -3  -5  512.70    9.11
   1   3   5  550.00   10.69
  -1  -3  -5  586.33   11.55
  -1  -3  -5  513.20    9.51
   1   3   5  514.47    9.04
  -1  -3  -6  428.72    8.56
   1   3   6  437.34    8.07
   1   3   6  448.82   11.10
  -1  -3  -6  451.34    9.25
  -1  -3  -6  448.02    7.92
  -1  -3  -6  453.12    8.20
   1   3   6  473.58    9.89
   1   3   6  451.14    8.06
   1   3   6  464.01    9.20
   1   3   7  212.94    4.72
  -1  -3  -7  209.06    6.01
   1   3   7  215.38    7.46
  -1  -3  -7  210.63    4.61
  -1  -3  -7  221.03    4.93
   1   3   7  227.44    6.44
   1   3   7  212.36    4.67
   1   3   7  216.80    5.77
  -1  -3  -7  217.65    6.43
   1   3   8  224.38    4.75
   1   3   8  205.87    7.65
   1   3   8  244.08    6.99
  -1  -3  -8  227.82    8.63
  -1  -3  -8  199.51    4.52
  -1  -3  -8  218.47    4.93
   1   3   8  209.40    6.51
   1   3   8  217.57    5.93
  -1  -3  -8  223.34    6.78
   1   3   8  222.12    4.64
   1   3   9   10.71    0.91
   1   3   9    9.80    0.93
   1   3   9    9.18    1.73
   1   3   9   10.45    2.35
  -1  -3  -9    8.14    0.80
  -1  -3  -9    9.91    1.08
   1   3   9   12.75    1.45
  -1  -3  -9   10.17    1.90
   1   3   9    9.29    1.30
  -1  -3  -9   11.42    1.81
   1   3  10   64.66    2.05
   1   3  10   72.64    4.20
  -1  -3 -10   70.91    2.43
   1   3  10   65.02    2.11
   1   3  10   56.11    3.04
  -1  -3 -10   63.73    4.25
  -1  -3 -10   68.13    3.96
   1   3  10   67.30    3.25
   1   3  11   21.63    1.04
   1   3  11   21.51    1.13
   1   3  11   22.64    1.08
   1   3  11   26.53    2.83
  -1  -3 -11   18.95    1.14
  -1  -3 -11   20.31    2.68
   1   3  11   19.14    1.83
  -1  -3 -11   22.05    2.49
   1   3  12  153.41    7.05
  -1  -3 -12  153.71    7.31
  -1  -3 -12  164.31    6.82
   1   3  12  159.62    5.97
   1   3  13   81.39    5.31
  -1  -3 -13   71.27    5.32
  -1  -3 -13   77.33    4.83
   1   3  14   41.34    4.12
  -1  -3 -14   32.40    3.79
  -1  -3 -14   32.21    3.35
  -1  -3 -14   37.43    5.10
   1   3  15   23.11    3.54
  -1  -3 -15   25.10    3.67
  -1  -3 -15   18.95    3.07
  -1  -3 -15   22.04    4.28
   1   3  16   87.28    6.19
  -1  -3 -16   76.85    6.09
  -1  -3 -16   80.20    5.33
  -1  -3 -16   78.35    7.35
   1   3  17   27.78    3.92
  -1  -3 -17   20.84    3.96
  -1  -3 -17   19.68    3.28
  -1  -3 -17   26.32    5.23
  -1  -3 -18    9.50    3.57
  -1  -3 -18    7.33    3.77
  -1  -3 -19    3.85    3.07
  -1  -3 -19    5.58    3.95
  -1  -3 -20    3.15    3.29
  -1  -4  16    8.96    3.77
   1   4 -16    6.66    4.59
  -1  -4  15    6.42    3.40
  -1  -4  15    0.67    2.04
   1   4 -15    3.10    3.61
   1   4 -14   84.90    7.92
  -1  -4  14   91.51    7.02
   1   4 -14   68.14    4.49
  -1  -4  14   77.03    5.60
  -1  -4  13    7.34    3.11
   1   4 -13    7.02    3.37
  -1  -4  13    4.62    2.29
   1   4 -13   -0.23    1.47
  -1  -4  12   48.03    4.18
   1   4 -12   41.50    3.28
   1   4 -12   49.79    5.86
  -1  -4  11  117.97    4.34
   1   4 -11  104.07    4.86
  -1  -4  11  117.56    5.99
   1   4 -11  133.36   10.07
   1   4 -11  120.54    8.21
   1   4 -10    3.17    0.55
   1   4 -10    4.05    0.62
   1   4 -10    3.41    2.53
   1   4 -10    2.52    3.07
   1   4 -10    2.84    0.56
   1   4 -10    2.98    0.53
   1   4 -10    3.29    1.22
  -1  -4  10    7.06    1.83
   1   4  -9   18.02    1.19
   1   4  -9   16.68    3.18
   1   4  -9   21.57    4.15
  -1  -4   9   17.79    1.54
   1   4  -9   20.61    1.45
   1   4  -9   20.47    1.34
   1   4  -9   18.50    1.82
  -1  -4   9   19.04    2.39
   1   4  -8  131.71    8.72
   1   4  -8  118.37    7.06
  -1  -4   8  135.68    4.18
   1   4  -8  120.42    3.50
   1   4  -8  116.42    4.24
  -1  -4   8  129.71    5.62
   1   4  -8  124.06    3.42
   1   4  -7   82.58    6.62
   1   4  -7   85.20    5.60
  -1  -4   7   85.77    3.33
   1   4  -7   90.61    2.98
   1   4  -7   77.36    3.19
  -1  -4   7   94.43    4.52
   1   4  -7   85.15    2.81
   1   4  -6    9.09    2.05
   1   4  -6    6.35    2.42
  -1  -4   6    5.46    1.01
   1   4  -6    6.47    0.96
   1   4  -6    4.97    0.92
  -1  -4   6    5.79    1.37
   1   4  -6    5.71    0.87
   1   4  -5  149.05    7.92
  -1  -4   5  149.48    4.52
   1   4  -5  160.89    4.27
   1   4  -5  145.66    4.11
   1   4  -5  144.86    5.27
  -1  -4   5  157.96    5.49
   1   4  -5  150.42    4.07
  -1  -4   4  236.44    5.85
   1   4  -4  244.70    9.65
   1   4  -4  236.15    5.59
  -1  -4   4  221.51    6.54
   1   4  -4  227.84    5.44
   1   4  -3  154.00    4.22
  -1  -4   3  154.75    4.44
   1   4  -3  149.37    4.12
   1   4  -3  149.54    6.95
   1   4  -3  169.28    4.43
  -1  -4   3  148.72    4.71
  -1  -4   3  160.94    5.02
   1   4  -3  147.07    3.17
  -1  -4   3  142.15    3.71
   1   4  -2   23.97    1.61
  -1  -4   2   26.40    1.77
   1   4  -2   25.29    1.62
   1   4  -2   27.76    2.86
  -1  -4   2   23.34    1.82
   1   4  -2   26.04    1.67
   1   4  -2   23.72    1.76
   1   4  -2   25.27    1.75
  -1  -4   2   26.95    1.92
   1   4  -2   24.96    1.28
  -1  -4   2   25.56    1.56
  -1  -4   1    1.25    0.61
   1   4  -1    1.54    1.06
  -1  -4   1    0.91    0.65
   1   4  -1    1.18    0.63
   1   4  -1    1.21    0.70
  -1  -4   1    1.68    0.74
  -1  -4   1    0.61    0.63
   1   4  -1    1.40    0.55
  -1  -4   0   34.39    2.12
   1   4   0   32.09    2.46
  -1  -4   0   31.97    2.07
  -1  -4   0   32.31    1.79
   1   4   0   29.95    1.94
   1   4   0   32.77    1.83
  -1  -4   0   30.34    1.81
   1   4   0   33.05    1.71
  -1  -4   0   31.71    1.85
  -1  -4  -1  903.47   15.50
   1   4   1  917.57   14.98
   1   4   1  909.14   14.71
  -1  -4  -1  914.70   14.97
   1   4   1  883.03   15.79
   1   4   1  922.66   14.38
  -1  -4  -1  872.06   15.70
  -1  -4  -1  906.64   15.22
  -1  -4  -2  171.40    5.01
  -1  -4  -2  171.52    4.76
  -1  -4  -2  163.34    4.55
   1   4   2  168.15    4.45
  -1  -4  -2  170.19    5.42
   1   4   2  164.32    3.92
   1   4   2  171.94    4.66
  -1  -4  -2  174.12    4.95
  -1  -4  -3  101.09    3.87
   1   4   3   99.09    3.51
   1   4   3   89.49    3.13
  -1  -4  -3   93.64    2.92
  -1  -4  -3   98.19    4.25
   1   4   3   92.16    2.50
  -1  -4  -3   89.99    2.53
   1   4   3   91.09    3.27
   1   4   4  117.25    4.80
  -1  -4  -4  127.16    4.58
   1   4   4  129.01    4.18
   1   4   4  117.64    3.64
  -1  -4  -4  137.59    5.02
   1   4   4  109.16    2.60
   1   4   4  131.27    4.60
   1   4   4  120.78    3.79
  -1  -4  -5  213.90    5.86
   1   4   5  215.10    5.49
  -1  -4  -5  243.10    6.76
   1   4   5  231.83    6.09
  -1  -4  -5  224.63    5.30
   1   4   5  224.85    7.18
  -1  -4  -5  258.45    8.06
  -1  -4  -5  222.78    5.51
   1   4   5  231.01    5.42
   1   4   5  219.43    3.76
   1   4   5  252.50    6.82
  -1  -4  -5  255.52    7.40
   1   4   5  231.89    5.56
   1   4   6  230.37    5.52
   1   4   6  228.37    5.59
  -1  -4  -6  222.77    5.77
  -1  -4  -6  227.40    5.39
  -1  -4  -6  252.59    8.42
   1   4   6  222.09    7.56
  -1  -4  -6  224.37    5.57
   1   4   6  222.41    5.36
   1   4   6  244.37    6.92
  -1  -4  -6  259.25    7.76
   1   4   6  235.28    6.29
   1   4   7   29.13    1.80
  -1  -4  -7   29.18    2.08
  -1  -4  -7   29.34    1.75
   1   4   7   28.72    2.90
  -1  -4  -7   31.25    3.20
  -1  -4  -7   29.19    1.83
   1   4   7   30.32    2.45
   1   4   7   30.43    1.79
   1   4   7   27.88    2.09
  -1  -4  -7   28.25    2.43
   1   4   8   89.80    3.07
  -1  -4  -8   84.59    3.77
  -1  -4  -8   86.76    5.35
  -1  -4  -8   81.78    2.98
  -1  -4  -8   84.39    3.13
   1   4   8   74.36    3.84
  -1  -4  -8   80.84    4.19
   1   4   8   78.88    3.59
   1   4   8   85.43    2.94
   1   4   9  621.13   10.72
   1   4   9  603.04   10.80
   1   4   9  638.84   15.51
  -1  -4  -9  617.03   11.05
  -1  -4  -9  632.55   11.42
   1   4   9  581.37   10.69
  -1  -4  -9  631.87   14.99
  -1  -4  -9  652.32   14.28
   1   4   9  619.24   12.52
   1   4  10    4.24    0.86
  -1  -4 -10    6.05    1.72
  -1  -4 -10    4.31    0.95
   1   4  10    4.22    1.00
   1   4  10    4.56    0.84
  -1  -4 -10    8.59    2.09
  -1  -4 -10    4.83    1.02
   1   4  11   10.87    1.03
  -1  -4 -11    8.38    1.20
  -1  -4 -11    6.59    1.87
   1   4  11    4.81    1.26
  -1  -4 -11    5.10    0.84
  -1  -4 -11    8.59    2.10
   1   4  11    9.56    1.00
   1   4  12  472.49    8.54
   1   4  12  492.53    8.89
  -1  -4 -12  500.07    9.26
  -1  -4 -12  581.01   14.07
   1   4  12  526.26   10.99
  -1  -4 -12  538.06   14.82
   1   4  12  466.94    8.39
   1   4  13  200.18    3.99
   1   4  13  205.14    4.14
  -1  -4 -13  187.15    4.24
  -1  -4 -13  196.93    4.40
  -1  -4 -13  276.42   10.39
   1   4  13  195.43    4.06
  -1  -4 -14    6.07    2.45
  -1  -4 -14    0.12    1.90
  -1  -4 -14    4.63    2.46
  -1  -4 -15   67.57    5.67
  -1  -4 -15   58.69    4.66
  -1  -4 -15   61.75    6.49
  -1  -4 -16  258.94   11.39
  -1  -4 -16  268.76   10.27
  -1  -4 -16  255.83   13.19
  -1  -4 -17    8.31    3.18
  -1  -4 -17    4.46    2.48
  -1  -4 -17    3.45    3.42
  -1  -4 -18    4.89    2.55
  -1  -4 -18    1.70    2.33
  -1  -4 -18   -1.13    3.60
  -1  -4 -19   32.63    5.15
  -1  -4 -19   31.18    6.11
  -1  -4 -20    4.10    3.33
  -1  -4 -21   10.07    4.22
   1   5 -16    1.75    4.22
  -1  -5  15    0.42    2.97
   1   5 -15    8.92    4.14
   1   5 -14   96.12    8.79
  -1  -5  14   94.50    7.40
  -1  -5  14   87.56    6.22
  -1  -5  13    5.04    2.91
   1   5 -13    5.11    3.80
  -1  -5  13    3.09    2.09
   1   5 -13    1.80    1.65
   1   5 -12   31.91    2.97
  -1  -5  12   38.49    3.97
   1   5 -12   36.94    5.44
   1   5 -11   49.57    5.86
   1   5 -11   67.30    7.71
   1   5 -11   46.36    3.25
  -1  -5  11   54.73    4.40
   1   5 -10   21.07    1.44
   1   5 -10   22.12    1.59
   1   5 -10   21.26    1.50
   1   5 -10   29.38    5.23
   1   5 -10   26.30    4.21
  -1  -5  10   24.07    2.30
   1   5 -10   19.34    2.06
  -1  -5  10   23.76    2.94
   1   5  -9   20.58    3.71
   1   5  -9   25.33    4.76
  -1  -5   9   18.46    1.86
   1   5  -9   16.21    1.48
   1   5  -9   18.92    1.72
   1   5  -9   19.58    2.06
  -1  -5   9   19.71    2.77
   1   5  -9   17.92    1.43
   1   5  -8   93.95    7.69
   1   5  -8   91.89    6.46
  -1  -5   8   93.07    3.87
   1   5  -8   85.81    3.25
   1   5  -8   80.16    3.58
  -1  -5   8   89.57    5.02
   1   5  -8   83.18    3.05
   1   5  -7   16.11    3.42
   1   5  -7   19.52    3.08
  -1  -5   7   15.89    1.68
   1   5  -7   20.33    1.57
   1   5  -7   16.66    1.59
  -1  -5   7   19.42    2.33
   1   5  -7   19.24    1.46
   1   5  -6   71.28    6.17
  -1  -5   6   65.47    3.26
   1   5  -6   61.25    2.79
   1   5  -6   59.54    2.81
  -1  -5   6   62.11    3.88
   1   5  -6   61.80    2.71
  -1  -5   5  130.51    4.65
   1   5  -5  118.70    7.41
   1   5  -5  139.30    4.37
  -1  -5   5  132.33    5.38
   1   5  -5  129.37    4.10
   1   5  -4   11.04    1.24
  -1  -5   4   11.64    1.45
   1   5  -4    7.38    2.07
   1   5  -4   16.55    1.52
  -1  -5   4   15.16    1.82
   1   5  -4   10.90    0.84
   1   5  -4   12.91    1.31
   1   5  -3 1505.14   23.68
  -1  -5   3 1538.75   24.32
   1   5  -3 1494.57   23.49
   1   5  -3 1504.49   29.73
  -1  -5   3 1493.30   28.10
   1   5  -3 1619.66   24.16
  -1  -5   3 1530.46   25.07
   1   5  -3 1499.44   24.73
  -1  -5   3 1516.00   23.36
   1   5  -3 1489.32   22.09
   1   5  -2  673.98   12.62
   1   5  -2  682.27   12.47
  -1  -5   2  710.95   13.13
  -1  -5   2  724.75   15.73
   1   5  -2  687.75   16.68
   1   5  -2  702.23   12.92
   1   5  -2  680.18   13.19
   1   5  -2  718.06   13.35
  -1  -5   2  705.53   13.50
  -1  -5   2  712.82   12.82
   1   5  -2  680.18   11.64
   1   5  -1   13.46    1.41
   1   5  -1   11.09    1.22
  -1  -5   1   13.33    1.45
   1   5  -1   12.97    2.11
  -1  -5   1   12.69    1.91
  -1  -5   1   12.16    1.53
  -1  -5   1   12.75    1.39
   1   5  -1   12.17    1.49
   1   5  -1   12.62    1.42
  -1  -5   1   12.26    1.42
   1   5  -1   13.03    1.21
  -1  -5   0 1041.91   17.49
  -1  -5   0 1034.35   18.55
   1   5   0 1008.46   19.50
  -1  -5   0 1048.88   18.29
   1   5   0 1033.11   17.04
   1   5   0  998.72   17.82
  -1  -5   0  989.62   17.47
   1   5   0 1046.23   16.85
   1   5   1  267.68    6.65
   1   5   1  259.69    6.37
  -1  -5  -1  270.10    6.70
   1   5   1  253.85    7.30
  -1  -5  -1  265.85    7.13
   1   5   1  245.24    6.92
  -1  -5  -1  259.93    7.41
   1   5   1  268.79    6.14
   1   5   1  276.18    6.51
  -1  -5  -1  267.10    6.96
   1   5   2   32.70    2.13
  -1  -5  -2   31.70    2.29
  -1  -5  -2   30.28    2.12
   1   5   2   29.30    1.92
   1   5   2   28.70    2.08
  -1  -5  -2   31.13    1.76
  -1  -5  -2   30.39    2.47
   1   5   2   32.02    1.75
  -1  -5  -2   31.75    2.32
  -1  -5  -3    2.15    0.67
  -1  -5  -3    2.69    0.98
   1   5   3    2.80    0.91
  -1  -5  -3    2.48    0.82
  -1  -5  -3    2.31    0.86
   1   5   3    2.45    0.61
  -1  -5  -3    1.78    1.11
   1   5   3    3.04    0.85
  -1  -5  -3    1.49    0.88
  -1  -5  -4   18.86    1.98
   1   5   4   18.77    1.78
   1   5   4   15.94    1.96
   1   5   4   18.17    1.54
  -1  -5  -4   16.77    1.28
  -1  -5  -4   17.98    2.16
   1   5   4   19.33    1.15
   1   5   4   19.34    1.69
   1   5   5    0.59    1.11
  -1  -5  -5    0.38    0.68
   1   5   5    0.41    0.77
  -1  -5  -5    0.30    0.79
   1   5   5    0.92    0.80
   1   5   5    0.10    0.96
   1   5   5    0.38    0.38
  -1  -5  -5    0.94    1.15
   1   5   5    0.96    0.89
  -1  -5  -5    0.54    0.98
   1   5   6   74.63    3.20
  -1  -5  -6   69.62    2.98
   1   5   6   75.71    4.37
  -1  -5  -6   73.72    3.12
   1   5   6   69.00    3.16
   1   5   6   77.04    3.12
  -1  -5  -6   73.31    3.26
   1   5   6   68.98    1.77
  -1  -5  -6   78.89    4.52
   1   5   6   79.04    4.02
   1   5   6   81.74    3.71
   1   5   7    5.45    1.02
  -1  -5  -7    4.40    1.09
  -1  -5  -7    4.17    1.05
   1   5   7    4.61    1.51
  -1  -5  -7    5.27    1.85
   1   5   7    5.39    1.04
  -1  -5  -7    5.39    1.05
   1   5   7    3.26    0.77
  -1  -5  -7    4.34    1.50
   1   5   7    6.62    1.45
   1   5   7    5.35    1.25
   1   5   8   66.47    3.06
  -1  -5  -8   77.15    5.23
  -1  -5  -8   69.12    3.11
  -1  -5  -8   69.16    3.37
  -1  -5  -8   68.55    3.23
   1   5   8   67.79    2.99
  -1  -5  -8   73.42    4.33
   1   5   8   71.34    3.68
   1   5   9  197.70    5.50
  -1  -5  -9  214.08    6.51
  -1  -5  -9  199.45    5.65
  -1  -5  -9  196.17    5.79
  -1  -5  -9  209.18    7.66
   1   5   9  195.90    5.35
   1   5  10    1.46    0.82
   1   5  10    2.32    0.83
   1   5  10    3.08    1.74
  -1  -5 -10    1.49    0.91
  -1  -5 -10    1.63    0.93
   1   5  10    1.80    0.62
  -1  -5 -10    1.99    1.40
  -1  -5 -10    0.52    1.25
   1   5  11    4.46    1.02
  -1  -5 -11    5.24    1.83
  -1  -5 -11    6.79    1.33
  -1  -5 -11    5.49    1.29
   1   5  11    6.43    1.06
  -1  -5 -11    7.76    2.29
   1   5  11    4.71    1.01
   1   5  12  419.83    8.44
   1   5  12  437.38    8.99
  -1  -5 -12  457.93   12.94
  -1  -5 -12  404.67    8.48
   1   5  12  412.91    8.60
  -1  -5 -12  446.53    9.48
  -1  -5 -12  443.89   13.82
   1   5  12  409.08    8.19
  -1  -5 -13  239.18    9.31
  -1  -5 -13  227.72    6.08
  -1  -5 -13  236.57   10.13
   1   5  13  233.61    5.80
   1   5  13  229.96    5.41
  -1  -5 -14   58.28    2.59
  -1  -5 -14   66.67    5.64
  -1  -5 -14   65.26    5.04
  -1  -5 -14   61.39    6.27
  -1  -5 -15   10.51    2.96
  -1  -5 -15   11.49    2.64
  -1  -5 -15    6.22    3.07
  -1  -5 -16  195.57   10.15
  -1  -5 -16  204.47    9.33
  -1  -5 -16  199.26   11.66
  -1  -5 -17   -0.20    2.64
  -1  -5 -17    1.03    2.15
  -1  -5 -17   -0.93    3.31
  -1  -5 -18    4.31    3.09
  -1  -5 -18    7.12    3.16
  -1  -5 -18    6.78    3.69
  -1  -5 -19   31.66    5.09
  -1  -5 -19   35.24    6.06
  -1  -5 -20   10.21    4.15
  -1  -5 -21    6.00    3.81
   1   6 -15   -0.93    4.67
  -1  -6  15   12.50    4.17
   1   6 -14   51.10    6.84
  -1  -6  13   -1.42    2.32
   1   6 -13   -0.41    3.51
   1   6 -12   30.22    2.80
  -1  -6  12   32.02    3.84
   1   6 -12   36.36    5.54
   1   6 -11    3.30    1.10
   1   6 -11    1.04    2.92
   1   6 -11    6.25    4.34
   1   6 -11    3.27    0.99
   1   6 -11    5.28    1.68
  -1  -6  11   -2.56    2.02
   1   6 -10    5.76    1.06
   1   6 -10    7.62    3.33
   1   6 -10    6.35    3.74
  -1  -6  10    8.67    1.86
   1   6 -10    5.20    1.06
   1   6 -10    6.42    1.28
   1   6 -10    5.12    1.38
  -1  -6  10    6.26    2.03
   1   6  -9   22.47    1.73
   1   6  -9   22.23    1.83
   1   6  -9   25.27    2.17
   1   6  -9   22.05    4.71
   1   6  -9   22.70    4.13
  -1  -6   9   25.13    2.44
  -1  -6   9   20.67    2.13
   1   6  -9   18.67    1.98
  -1  -6   9   24.94    3.03
   1   6  -8    0.12    2.63
   1   6  -8    2.77    2.69
  -1  -6   8    2.09    1.18
   1   6  -8    2.93    1.12
   1   6  -8    1.75    1.11
  -1  -6   8    2.51    1.71
   1   6  -8    0.39    0.90
   1   6  -7  128.79    8.85
  -1  -6   7  135.70    5.25
   1   6  -7  132.98    4.50
   1   6  -7  123.22    4.48
  -1  -6   7  132.28    6.15
   1   6  -7  130.41    4.29
  -1  -6   6  178.02    6.07
   1   6  -6  180.71    9.98
   1   6  -6  171.07    5.38
  -1  -6   6  175.09    6.96
   1   6  -6  173.46    5.21
   1   6  -5   40.40    2.43
  -1  -6   5   36.34    2.71
   1   6  -5   28.66    4.23
   1   6  -5   44.08    2.64
  -1  -6   5   36.80    3.05
   1   6  -5   31.06    1.37
   1   6  -4   48.34    2.65
  -1  -6   4   43.30    2.89
   1   6  -4   47.42    2.57
   1   6  -4   53.37    2.87
  -1  -6   4   48.69    3.30
   1   6  -4   40.82    1.83
   1   6  -3 1264.03   20.99
   1   6  -3 1235.95   20.67
  -1  -6   3 1264.23   21.75
  -1  -6   3 1268.42   25.18
   1   6  -3 1267.03   27.06
   1   6  -3 1293.42   21.40
  -1  -6   3 1229.35   22.27
   1   6  -3 1270.52   21.89
  -1  -6   3 1262.39   20.96
   1   6  -3 1238.94   19.39
   1   6  -2  659.51   12.89
   1   6  -2  678.03   12.75
  -1  -6   2  671.81   13.42
   1   6  -2  679.21   17.10
  -1  -6   2  704.18   15.90
   1   6  -2  636.27   13.00
  -1  -6   2  654.48   13.60
   1   6  -2  647.61   13.25
   1   6  -2  669.15   13.60
   1   6  -2  649.19   11.83
  -1  -6   2  658.39   13.14
   1   6  -1    7.39    1.24
  -1  -6   1    7.44    1.42
   1   6  -1    4.18    1.58
  -1  -6   1    8.77    1.77
   1   6  -1    7.59    1.30
   1   6  -1    7.66    1.50
   1   6  -1    7.03    1.28
  -1  -6   1    7.79    1.38
  -1  -6   1    7.87    1.42
   1   6  -1    6.27    1.09
  -1  -6   0 2370.08   36.86
   1   6   0 2304.13   38.29
   1   6   0 2304.14   36.26
   1   6   0 2304.93   34.91
   1   6   0 2331.23   34.80
  -1  -6   0 2330.87   36.12
  -1  -6   0 2366.68   35.83
   1   6   1  617.98   13.83
  -1  -6  -1  607.88   13.83
   1   6   1  616.22   13.40
   1   6   1  639.25   11.97
  -1  -6  -1  618.60   13.17
   1   6   1  667.04   12.53
  -1  -6  -1  657.84   12.91
   1   6   2  146.20    5.00
   1   6   2  131.98    5.06
   1   6   2  142.73    4.29
   1   6   2  126.77    5.30
  -1  -6  -2  146.10    4.54
  -1  -6  -2  135.14    5.72
  -1  -6  -2  138.60    5.37
   1   6   2  150.34    5.03
  -1  -6  -2  144.52    5.02
   1   6   2  142.81    4.75
   1   6   3    7.47    1.33
  -1  -6  -3    6.90    1.27
   1   6   3    7.11    1.24
   1   6   3    7.22    1.30
  -1  -6  -3    6.22    1.52
   1   6   3    7.24    1.51
   1   6   3    8.41    1.06
  -1  -6  -3    6.73    1.42
  -1  -6  -3    8.86    1.14
  -1  -6  -4    5.47    1.39
   1   6   4    5.05    1.14
  -1  -6  -4    5.34    1.13
  -1  -6  -4    4.00    1.43
   1   6   4    3.91    0.72
   1   6   4    4.76    1.11
   1   6   5   95.00    4.28
  -1  -6  -5  101.75    4.90
   1   6   5   88.67    4.80
  -1  -6  -5   86.73    3.73
   1   6   5   89.41    3.70
  -1  -6  -5   86.93    2.84
   1   6   5   86.30    2.71
  -1  -6  -5  101.66    5.25
   1   6   5   91.05    3.88
   1   6   6   63.00    3.52
  -1  -6  -6   59.28    3.87
   1   6   6   56.08    4.04
  -1  -6  -6   60.31    3.13
  -1  -6  -6   58.87    3.20
   1   6   6   62.80    3.07
   1   6   6   57.98    1.97
   1   6   6   61.30    3.85
  -1  -6  -6   59.09    4.21
   1   6   6   62.54    3.19
  -1  -6  -7   71.91    3.22
  -1  -6  -7   71.49    3.41
   1   6   7   69.89    3.43
  -1  -6  -7   71.68    3.58
   1   6   7   72.93    3.29
  -1  -6  -7   79.15    4.96
   1   6   7   70.62    1.92
   1   6   7   78.56    3.55
  -1  -6  -8  363.74    8.68
  -1  -6  -8  372.09    8.95
  -1  -6  -8  431.36   13.24
   1   6   8  362.71    8.83
   1   6   8  381.43    8.59
  -1  -6  -8  370.92    9.15
  -1  -6  -8  421.17   12.34
   1   6   8  377.90    8.78
  -1  -6  -9  679.50   13.49
  -1  -6  -9  646.21   13.25
   1   6   9  655.71   13.03
   1   6   9  672.56   12.68
  -1  -6  -9  662.68   13.56
  -1  -6  -9  677.83   16.13
   1   6   9  662.65   12.85
  -1  -6 -10    0.48    1.00
   1   6  10    1.21    0.87
  -1  -6 -10    0.43    0.99
  -1  -6 -10    1.04    1.40
   1   6  10    1.05    0.80
  -1  -6 -11   39.14    3.83
  -1  -6 -11   36.23    2.63
   1   6  11   37.79    2.47
  -1  -6 -11   39.46    2.77
  -1  -6 -11   39.02    4.08
   1   6  11   42.70    2.49
  -1  -6 -12  172.24    7.94
  -1  -6 -12  171.01    5.74
   1   6  12  182.39    5.37
  -1  -6 -12  183.69    6.12
  -1  -6 -12  176.60    8.68
   1   6  12  175.98    5.10
  -1  -6 -13   18.42    1.85
  -1  -6 -13   25.04    3.36
  -1  -6 -13   26.95    2.38
  -1  -6 -13   24.98    3.73
   1   6  13   27.44    2.22
   1   6  13   27.48    1.98
  -1  -6 -14   63.35    3.38
  -1  -6 -14   69.35    5.46
  -1  -6 -14   72.26    6.03
  -1  -6 -15    4.89    1.36
  -1  -6 -15    3.56    2.43
  -1  -6 -15    2.72    1.93
  -1  -6 -15   -0.48    2.69
  -1  -6 -16    2.29    2.61
  -1  -6 -16    4.69    2.81
  -1  -6 -16    2.66    3.28
  -1  -6 -17    1.38    2.80
  -1  -6 -17    5.23    2.49
  -1  -6 -17    5.37    3.07
  -1  -6 -18   11.44    3.73
  -1  -6 -18   19.30    3.98
  -1  -6 -18   21.84    5.39
  -1  -6 -19    1.79    3.10
  -1  -6 -19    2.12    2.61
  -1  -6 -19    5.08    3.83
  -1  -6 -20    3.78    3.45
  -1  -6 -21   -0.67    3.45
   1   7 -14   -0.91    3.74
  -1  -7  13   -2.75    2.63
   1   7 -13   -1.00    3.53
  -1  -7  12   19.73    3.32
   1   7 -12   18.30    4.85
   1   7 -11    2.71    1.43
  -1  -7  11   -0.61    2.12
   1   7 -10    3.83    1.28
   1   7 -10    5.97    1.60
   1   7 -10    5.32    2.95
   1   7 -10    9.38    4.04
  -1  -7  10    5.88    1.74
   1   7 -10    4.31    1.43
  -1  -7  10    7.71    2.40
   1   7  -9   12.30    1.66
   1   7  -9   13.15    1.86
   1   7  -9   14.08    4.04
   1   7  -9   14.57    3.59
  -1  -7   9   12.47    2.23
  -1  -7   9   11.77    2.14
   1   7  -9    7.59    1.47
  -1  -7   9   14.54    2.64
   1   7  -9   10.12    1.47
   1   7  -8   49.55    2.94
   1   7  -8   54.68    5.64
   1   7  -8   53.60    6.43
  -1  -7   8   50.91    3.65
  -1  -7   8   52.71    3.60
   1   7  -8   44.91    2.98
  -1  -7   8   54.22    4.50
   1   7  -8   46.56    2.69
   1   7  -7   50.68    2.96
   1   7  -7   45.83    5.70
  -1  -7   7   55.02    3.64
  -1  -7   7   56.17    3.76
   1   7  -7   50.59    2.98
  -1  -7   7   51.80    4.10
   1   7  -7   52.60    2.89
   1   7  -6  472.60   10.26
   1   7  -6  482.64   10.66
   1   7  -6  477.72   17.28
  -1  -7   6  505.73   11.93
  -1  -7   6  465.89   12.72
   1   7  -6  449.94    7.40
   1   7  -5    9.13    1.46
   1   7  -5   11.87    1.70
   1   7  -5    5.31    2.49
  -1  -7   5    8.72    1.71
   1   7  -5    9.01    1.38
   1   7  -5    9.98    1.76
  -1  -7   5   10.29    1.94
   1   7  -5    9.00    0.95
   1   7  -4  192.97    6.08
   1   7  -4  206.14    6.40
   1   7  -4  174.83    9.34
  -1  -7   4  187.30    6.66
   1   7  -4  189.05    5.91
   1   7  -4  192.50    6.71
  -1  -7   4  195.29    7.26
  -1  -7   4  180.71    5.84
   1   7  -4  185.64    4.81
   1   7  -3 1155.61   20.63
   1   7  -3 1211.10   21.18
   1   7  -3 1165.24   26.55
   1   7  -3 1181.62   20.43
  -1  -7   3 1189.55   21.66
  -1  -7   3 1137.54   21.98
   1   7  -3 1209.30   21.77
  -1  -7   3 1208.69   21.03
   1   7  -3 1188.22   19.17
   1   7  -2  226.99    6.90
   1   7  -2  229.69    7.07
  -1  -7   2  239.72    7.46
   1   7  -2  236.85    6.80
   1   7  -2  241.15    9.95
  -1  -7   2  256.50    9.02
   1   7  -2  232.91    7.46
  -1  -7   2  233.51    7.56
   1   7  -2  229.36    6.16
  -1  -7   2  234.09    7.28
   1   7  -1   29.11    2.39
  -1  -7   1   29.49    2.56
   1   7  -1   26.56    2.24
   1   7  -1   27.20    3.27
  -1  -7   1   29.84    2.96
   1   7  -1   25.63    2.52
  -1  -7   1   28.03    2.55
   1   7  -1   29.60    2.17
   1   7   0  230.66    6.89
  -1  -7   0  217.18    6.99
   1   7   0  234.00    6.67
  -1  -7   0  220.92    7.41
   1   7   0  216.34    8.28
   1   7   0  217.33    7.29
   1   7   0  218.88    6.46
   1   7   0  225.86    6.45
  -1  -7   0  220.50    7.30
  -1  -7  -1   75.73    3.92
   1   7   1   77.26    4.49
   1   7   1   76.39    3.48
   1   7   1   72.76    4.18
  -1  -7  -1   65.97    4.26
   1   7   1   78.18    3.73
  -1  -7  -1   66.54    3.99
   1   7   2  311.80    8.38
  -1  -7  -2  319.38    8.65
   1   7   2  313.61    8.04
   1   7   2  306.56    8.81
  -1  -7  -2  308.41    9.75
   1   7   2  318.26    9.27
  -1  -7  -2  310.04    7.89
   1   7   2  305.95    7.45
   1   7   2  327.71    8.44
  -1  -7  -2  319.91    9.23
   1   7   3   36.00    2.64
   1   7   3   34.11    2.44
  -1  -7  -3   35.30    2.68
   1   7   3   34.70    2.55
   1   7   3   37.41    2.19
   1   7   3   31.48    2.97
  -1  -7  -3   31.02    3.13
  -1  -7  -3   35.31    2.99
   1   7   3   33.93    2.68
  -1  -7  -3   33.15    2.27
  -1  -7  -4   76.92    4.46
   1   7   4   76.54    3.67
   1   7   4   78.30    4.51
   1   7   4   78.11    3.02
  -1  -7  -4   79.05    4.88
   1   7   4   80.04    3.88
  -1  -7  -5  228.22    8.03
   1   7   5  227.62    7.30
   1   7   5  213.47    8.04
  -1  -7  -5  214.24    6.60
   1   7   5  209.61    6.38
  -1  -7  -5  209.39    5.66
  -1  -7  -5  225.60    8.54
   1   7   5  205.60    5.12
   1   7   5  218.29    6.73
  -1  -7  -6   37.77    3.38
  -1  -7  -6   37.93    2.76
   1   7   6   34.08    2.52
  -1  -7  -6   40.73    2.89
  -1  -7  -6   36.10    1.73
   1   7   6   37.54    1.84
  -1  -7  -6   43.52    3.90
   1   7   6   39.29    2.78
  -1  -7  -7   10.89    1.68
   1   7   7   11.95    1.71
  -1  -7  -7   10.57    1.73
   1   7   7   10.69    1.49
   1   7   7   10.79    0.91
  -1  -7  -7    7.52    1.89
  -1  -7  -7    6.64    1.78
  -1  -7  -8  249.57    6.76
  -1  -7  -8  257.69    7.59
   1   7   8  252.65    7.47
  -1  -7  -8  251.04    7.62
   1   7   8  270.04    7.26
  -1  -7  -8  284.84   10.38
   1   7   8  240.89    4.67
   1   7   8  266.32    7.47
  -1  -7  -9  534.65   11.55
  -1  -7  -9  522.60   12.09
   1   7   9  556.74   11.86
   1   7   9  555.91   11.59
  -1  -7  -9  536.00   12.45
  -1  -7  -9  570.61   16.01
   1   7   9  567.05   12.23
  -1  -7 -10    3.06    1.48
  -1  -7 -10    0.71    1.38
  -1  -7 -10    1.43    1.37
   1   7  10    0.55    1.02
   1   7  10    1.61    1.05
  -1  -7 -11   10.96    1.85
  -1  -7 -11    6.44    1.99
  -1  -7 -11    7.57    1.63
   1   7  11   11.63    1.64
   1   7  11   11.76    1.70
  -1  -7 -12  237.32    7.62
  -1  -7 -12  245.71   10.08
  -1  -7 -12  258.72    7.98
  -1  -7 -12  239.49   10.73
   1   7  12  256.81    6.94
  -1  -7 -13    6.37    2.42
  -1  -7 -13    9.47    2.06
  -1  -7 -13    9.34    1.94
  -1  -7 -13    6.30    2.69
   1   7  13    7.00    1.65
   1   7  13    6.38    1.49
  -1  -7 -14   34.65    2.71
  -1  -7 -14   41.54    3.16
  -1  -7 -14   39.80    4.87
  -1  -7 -14   45.43    4.79
  -1  -7 -15    2.43    2.92
  -1  -7 -15    1.46    1.38
  -1  -7 -15    2.49    1.21
  -1  -7 -15    0.50    2.63
  -1  -7 -15    5.73    2.71
  -1  -7 -16   22.21    4.30
  -1  -7 -16   22.65    4.00
  -1  -7 -16   16.38    4.33
  -1  -7 -17   75.20    7.05
  -1  -7 -17   78.29    6.48
  -1  -7 -17   80.21    8.07
  -1  -7 -18    4.23    3.26
  -1  -7 -18    8.79    3.46
  -1  -7 -18   10.63    4.43
  -1  -7 -19    4.48    3.79
  -1  -7 -19    3.70    3.09
  -1  -7 -19   11.16    4.65
  -1  -7 -20   24.43    5.15
   1   8 -14   20.01    5.39
  -1  -8  13    7.21    3.56
   1   8 -13    4.05    4.02
   1   8 -12   22.64    5.10
  -1  -8  11   24.38    3.83
   1   8 -11   23.12    4.71
   1   8 -10   10.70    1.68
   1   8 -10   11.09    4.04
   1   8 -10    8.86    1.78
  -1  -8  10    5.22    2.16
   1   8  -9    0.99    2.74
   1   8  -9    4.96    3.32
  -1  -8   9    6.06    2.15
   1   8  -9    3.11    1.37
  -1  -8   9    2.68    2.14
   1   8  -9    4.90    1.66
   1   8  -9    4.71    1.30
   1   8  -8   67.56    6.46
   1   8  -8   64.09    7.04
  -1  -8   8   63.19    4.24
  -1  -8   8   65.22    4.39
   1   8  -8   57.72    3.36
  -1  -8   8   57.85    4.82
   1   8  -8   54.54    3.36
   1   8  -7  111.53    8.77
  -1  -8   7  115.13    5.55
  -1  -8   7  118.48    5.74
   1   8  -7  107.80    4.53
   1   8  -7  110.47    5.47
  -1  -8   7  115.23    6.40
   1   8  -7  109.73    4.72
   1   8  -6  131.44    5.26
  -1  -8   6  129.18    5.85
   1   8  -6  133.33    9.15
  -1  -8   6  137.87    6.12
  -1  -8   6  125.15    6.58
   1   8  -6  132.35    5.91
   1   8  -6  119.77    3.14
   1   8  -5   34.01    2.79
  -1  -8   5   32.91    3.04
  -1  -8   5   30.14    3.00
   1   8  -5   28.39    4.64
   1   8  -5   32.15    3.09
  -1  -8   5   34.85    3.45
   1   8  -5   30.19    1.78
  -1  -8   4  308.80    9.51
   1   8  -4  290.37   12.66
  -1  -8   4  307.76    9.91
   1   8  -4  318.87    9.41
   1   8  -4  307.90    7.10
  -1  -8   4  303.50    8.55
   1   8  -3  178.61    6.39
  -1  -8   3  171.86    6.72
   1   8  -3  169.65    9.11
  -1  -8   3  170.10    7.01
   1   8  -3  174.32    6.76
  -1  -8   3  169.41    6.35
   1   8  -3  171.88    5.25
   1   8  -2   36.67    2.94
   1   8  -2   42.46    4.53
  -1  -8   2   37.60    3.13
   1   8  -2   35.12    3.09
  -1  -8   2   40.86    3.31
   1   8  -2   39.37    2.59
  -1  -8   2   39.02    3.19
  -1  -8   1   66.91    4.35
   1   8  -1   59.93    4.97
   1   8  -1   53.31    3.76
  -1  -8   1   58.05    3.89
   1   8  -1   59.92    3.26
  -1  -8   1   59.79    3.91
  -1  -8   0  124.70    5.67
   1   8   0  120.40    6.49
   1   8   0  123.49    5.71
   1   8   0  125.42    4.92
  -1  -8   0  120.44    5.76
  -1  -8   0  123.56    5.46
   1   8   1  182.12    7.51
  -1  -8  -1  203.12    7.08
   1   8   1  186.95    7.32
  -1  -8  -1  194.50    6.63
   1   8   1  197.16    6.46
  -1  -8  -1  191.15    7.36
   1   8   2  292.41    9.12
  -1  -8  -2  306.77    8.99
  -1  -8  -2  309.96    8.73
   1   8   2  272.86    9.12
  -1  -8  -2  292.25   10.14
   1   8   2  316.64    7.92
   1   8   2  336.15    8.87
  -1  -8  -2  285.89    8.16
  -1  -8  -2  289.96    9.41
   1   8   3  108.90    4.89
  -1  -8  -3  110.51    5.13
  -1  -8  -3  113.75    5.01
   1   8   3  104.12    5.55
   1   8   3  114.83    4.25
  -1  -8  -3  107.49    6.02
  -1  -8  -3  111.70    5.69
  -1  -8  -3   97.77    4.38
   1   8   3  120.43    5.16
   1   8   4   29.92    2.46
  -1  -8  -4   32.10    2.82
   1   8   4   32.53    2.15
  -1  -8  -4   31.73    3.43
  -1  -8  -4   31.12    3.20
  -1  -8  -5  624.10   13.92
  -1  -8  -5  638.00   12.94
   1   8   5  643.41   11.90
  -1  -8  -5  652.58   16.73
  -1  -8  -5  683.20   16.10
  -1  -8  -6    8.06    1.68
  -1  -8  -6   10.22    1.77
  -1  -8  -6   10.04    1.33
   1   8   6    8.66    1.12
  -1  -8  -6   12.35    2.48
  -1  -8  -6   10.21    2.23
  -1  -8  -7    9.45    1.82
  -1  -8  -7    6.93    1.80
  -1  -8  -7    7.47    2.30
   1   8   7   10.70    1.14
  -1  -8  -7    8.85    1.74
  -1  -8  -8  781.91   16.34
  -1  -8  -8  765.90   14.50
  -1  -8  -8  775.48   16.53
   1   8   8  782.79   12.58
  -1  -8  -8  780.95   18.97
  -1  -8  -9  259.31    8.18
  -1  -8  -9  256.56    7.16
  -1  -8  -9  266.12    8.44
   1   8   9  252.53    4.92
  -1  -8  -9  276.74   11.11
   1   8   9  278.16    8.25
  -1  -8 -10    6.42    1.83
  -1  -8 -10    7.63    2.32
  -1  -8 -10   10.05    2.08
   1   8  10    5.27    1.64
  -1  -8 -11    3.87    1.45
  -1  -8 -11    4.69    1.99
  -1  -8 -11    4.46    1.74
   1   8  11    2.58    1.42
  -1  -8 -12   41.08    3.34
  -1  -8 -12   34.36    3.91
  -1  -8 -12   37.39    3.28
  -1  -8 -13    8.96    1.83
  -1  -8 -13   20.63    3.48
  -1  -8 -13   20.71    2.69
  -1  -8 -13   17.79    3.54
   1   8  13   15.80    2.13
  -1  -8 -14   15.17    2.48
  -1  -8 -14   21.46    3.76
  -1  -8 -14   17.20    2.54
  -1  -8 -14   16.08    3.55
   1   8  14   12.18    1.79
  -1  -8 -15    2.26    1.57
  -1  -8 -15    0.28    1.52
  -1  -8 -15    1.38    2.79
  -1  -8 -15    5.01    2.80
  -1  -8 -15    5.64    2.88
  -1  -8 -16    1.62    1.52
  -1  -8 -16   -4.60    3.28
  -1  -8 -16    1.59    3.13
  -1  -8 -16    3.44    2.49
  -1  -8 -17   14.69    4.05
  -1  -8 -17   14.05    4.53
  -1  -8 -17    9.39    3.39
  -1  -8 -18   -0.49    2.83
  -1  -8 -18    0.15    3.69
  -1  -8 -18   -1.97    2.50
  -1  -8 -19   12.31    4.03
  -1  -8 -19   22.03    5.28
  -1  -8 -19   23.07    4.47
  -1  -8 -20   26.71    4.96
  -1  -8 -20   33.81    6.14
   1   9 -13   -3.29    3.79
   1   9 -12    1.33    3.79
   1   9 -11   23.17    4.95
   1   9 -10   10.20    4.35
   1   9 -10    9.98    4.53
  -1  -9  10   -1.55    2.44
   1   9  -9    7.02    4.24
   1   9  -9   12.13    3.59
  -1  -9   9   10.68    2.53
   1   9  -9    7.06    1.66
   1   9  -9    7.74    1.66
   1   9  -9   10.61    2.21
  -1  -9   9    1.22    2.18
   1   9  -8   16.86    4.78
  -1  -9   8   12.85    2.67
  -1  -9   8   10.41    2.37
   1   9  -8   12.59    1.93
  -1  -9   8    7.53    2.56
   1   9  -8   12.30    2.37
   1   9  -8    9.84    1.74
   1   9  -7  335.32    9.29
  -1  -9   7  334.35   10.48
   1   9  -7  324.97   15.51
  -1  -9   7  331.96   10.71
   1   9  -7  327.30   10.16
  -1  -9   7  337.33   11.90
   1   9  -6    5.97    1.69
  -1  -9   6    9.19    2.32
   1   9  -6    6.69    3.43
  -1  -9   6    7.49    2.23
   1   9  -6    7.65    2.17
  -1  -9   6    5.25    1.96
   1   9  -6    6.81    1.01
   1   9  -5    1.12    1.24
  -1  -9   5    1.79    1.71
   1   9  -5   -0.57    2.52
  -1  -9   5   -2.00    1.99
   1   9  -5    1.00    1.56
  -1  -9   5   -0.83    1.74
   1   9  -5   -0.08    0.79
   1   9  -4  212.78    7.35
  -1  -9   4  193.29    7.52
   1   9  -4  180.07   10.18
  -1  -9   4  193.82    7.78
   1   9  -4  193.67    7.49
  -1  -9   4  200.10    8.25
  -1  -9   4  182.21    6.84
   1   9  -4  190.88    5.56
   1   9  -3    6.97    1.59
  -1  -9   3    8.06    1.91
   1   9  -3    6.61    2.75
  -1  -9   3    8.12    1.90
  -1  -9   3    9.30    2.05
   1   9  -3   10.58    2.16
   1   9  -3    8.13    1.45
  -1  -9   3    7.94    2.04
   1   9  -2   76.47    4.37
   1   9  -2   71.18    5.96
  -1  -9   2   71.48    4.59
  -1  -9   2   67.31    4.31
   1   9  -2   70.50    4.54
  -1  -9   2   71.65    4.55
   1   9  -2   75.33    3.75
   1   9  -1   28.90    3.76
  -1  -9   1   28.81    3.04
  -1  -9   1   29.22    2.89
   1   9  -1   28.52    3.10
   1   9  -1   29.70    2.56
  -1  -9   1   28.28    2.95
  -1  -9   0   14.33    2.32
   1   9   0   10.43    2.50
  -1  -9   0   12.96    2.23
  -1  -9   0   12.52    2.06
   1   9   0   11.52    2.30
   1   9   0   11.66    1.81
  -1  -9   0   10.55    2.23
   1   9   1  337.58   11.00
  -1  -9  -1  341.98   10.15
  -1  -9  -1  337.99    9.75
   1   9   1  333.56   10.44
  -1  -9  -1  320.50   10.52
  -1  -9  -1  300.87    9.28
   1   9   2   82.92    4.98
  -1  -9  -2   89.05    4.95
  -1  -9  -2   94.49    4.84
  -1  -9  -2   82.76    5.63
  -1  -9  -2   85.43    5.18
  -1  -9  -2   78.78    4.34
   1   9   3    1.57    1.31
  -1  -9  -3    4.52    1.44
  -1  -9  -3    5.87    1.59
  -1  -9  -3    5.67    2.12
  -1  -9  -3    4.36    1.71
   1   9   4   28.25    2.63
  -1  -9  -4   29.98    3.05
   1   9   4   29.96    2.28
  -1  -9  -4   31.34    3.74
  -1  -9  -4   33.03    3.46
   1   9   5  936.11   17.81
  -1  -9  -5  922.99   19.07
  -1  -9  -5  959.75   22.36
   1   9   5  979.45   16.82
  -1  -9  -5 1005.58   21.78
  -1  -9  -5  943.93   18.25
  -1  -9  -6   54.11    3.79
  -1  -9  -6   54.16    3.08
  -1  -9  -6   54.83    4.88
   1   9   6   52.75    2.71
  -1  -9  -6   59.49    4.76
  -1  -9  -7   -1.19    1.32
  -1  -9  -7    1.65    1.35
  -1  -9  -7    1.76    0.90
   1   9   7    0.17    0.71
  -1  -9  -7    1.10    1.81
  -1  -9  -7    2.33    1.80
  -1  -9  -8  710.25   16.50
  -1  -9  -8  764.85   19.06
   1   9   8  758.49   12.82
  -1  -9  -8  772.53   20.22
  -1  -9  -8  742.12   16.51
  -1  -9  -9  242.65    8.43
  -1  -9  -9  256.32    7.06
  -1  -9  -9  240.74    8.55
  -1  -9  -9  252.62   11.08
   1   9   9  248.23    5.43
   1   9   9  270.55    8.57
  -1  -9 -10  114.10    5.83
   1   9  10  111.55    5.43
  -1  -9 -10  129.26    8.11
   1   9  10   98.60    2.69
  -1  -9 -10  120.04    5.88
  -1  -9 -11    1.60    1.70
  -1  -9 -11    1.94    2.38
  -1  -9 -11    5.50    1.90
   1   9  11    3.97    1.61
  -1  -9 -12    9.42    1.92
  -1  -9 -12   14.29    3.02
  -1  -9 -12   10.71    2.24
   1   9  12   17.78    2.35
  -1  -9 -13   68.71    4.66
  -1  -9 -13   69.59    5.99
   1   9  13   57.54    3.85
  -1  -9 -13   52.88    4.07
  -1  -9 -14    4.95    1.99
  -1  -9 -14    5.13    2.70
  -1  -9 -14    3.19    2.01
  -1  -9 -14    0.88    2.57
   1   9  14    1.65    1.44
  -1  -9 -15   19.70    2.80
  -1  -9 -15   23.90    4.09
  -1  -9 -15   16.10    4.28
  -1  -9 -15   17.55    2.92
  -1  -9 -16    5.14    2.03
  -1  -9 -16    5.47    3.00
  -1  -9 -16    9.55    3.47
  -1  -9 -17    0.25    3.04
  -1  -9 -17    5.46    3.01
  -1  -9 -18    3.75    3.35
  -1  -9 -18   10.92    3.54
  -1  -9 -18    5.09    4.49
  -1  -9 -19   12.39    4.45
  -1  -9 -19   14.17    4.23
  -1  -9 -19   17.83    5.46
  -1  -9 -20   12.33    4.13
  -1  -9 -20   21.59    5.10
   1  10 -12    1.54    4.04
   1  10 -11   43.60    6.55
   1  10 -10   16.08    4.82
   1  10 -10   15.86    5.48
  -1 -10   9   18.28    3.13
   1  10  -9   20.76    2.43
   1  10  -9   23.01    4.74
   1  10  -9   23.30    5.74
  -1 -10   8    6.96    2.56
   1  10  -8    4.50    1.49
   1  10  -8    8.69    2.36
   1  10  -8    5.30    1.69
  -1 -10   8    2.12    2.07
  -1 -10   7  178.27    7.87
   1  10  -7  183.25   11.87
  -1 -10   7  191.73    8.41
   1  10  -7  184.86    6.91
  -1 -10   7  175.26    8.83
  -1 -10   6   10.54    2.66
   1  10  -6   13.75    3.90
  -1 -10   6   19.85    3.36
   1  10  -6   14.13    2.37
  -1 -10   6   12.84    2.82
  -1 -10   5   29.63    3.39
   1  10  -5   16.11    4.18
  -1 -10   5   20.23    2.91
   1  10  -5   28.72    2.92
   1  10  -5   23.30    1.88
  -1 -10   5   24.08    3.21
  -1 -10   4   28.16    3.21
   1  10  -4   25.75    4.46
  -1 -10   4   22.99    2.99
  -1 -10   4   26.36    2.87
   1  10  -4   32.57    3.04
  -1 -10   4   29.05    3.43
   1  10  -4   29.02    2.22
  -1 -10   3    0.94    1.56
   1  10  -3   -0.31    2.56
  -1 -10   3   -0.73    1.84
  -1 -10   3    0.93    1.53
   1  10  -3    0.05    1.28
   1  10  -3   -0.42    1.06
  -1 -10   3   -0.76    1.61
  -1 -10   2   54.91    4.18
   1  10  -2   62.92    5.86
  -1 -10   2   56.56    4.36
   1  10  -2   67.56    4.46
  -1 -10   2   59.04    4.47
   1  10  -2   64.47    3.63
  -1 -10   1    4.49    1.75
   1  10  -1    8.30    2.69
  -1 -10   1    1.57    1.46
   1  10  -1    2.55    1.46
  -1 -10   1    4.86    1.99
  -1 -10   0    7.24    2.02
  -1 -10   0    6.73    1.94
   1  10   0    4.27    1.92
  -1 -10   0    5.43    1.84
  -1 -10   0    5.99    1.53
  -1 -10  -1  104.62    5.84
  -1 -10  -1  111.72    5.73
   1  10   1  111.18    6.44
  -1 -10  -1  112.87    6.37
  -1 -10  -1  101.14    5.38
  -1 -10  -2    1.30    1.30
  -1 -10  -2    2.80    1.55
   1  10   2    2.51    1.74
  -1 -10  -2    1.00    1.60
   1  10   3   94.94    5.29
  -1 -10  -3   87.67    5.31
  -1 -10  -3   93.07    5.22
  -1 -10  -3   95.61    6.36
  -1 -10  -3   97.36    6.06
   1  10   4  140.97    6.05
  -1 -10  -4  158.50    7.08
  -1 -10  -4  160.80    8.44
  -1 -10  -4  154.29    7.71
   1  10   5  863.42   17.38
  -1 -10  -5  884.50   18.20
   1  10   5  892.38   16.34
  -1 -10  -5  863.44   21.99
  -1 -10  -5  871.89   21.00
   1  10   6  470.76   11.14
  -1 -10  -6  457.52   12.73
  -1 -10  -6  456.73   11.19
  -1 -10  -6  507.10   15.94
   1  10   6  496.14   10.40
  -1 -10  -6  500.48   14.95
  -1 -10  -7  150.19    6.74
  -1 -10  -7  153.96    6.93
  -1 -10  -7  134.23    4.92
   1  10   7  175.97    5.14
  -1 -10  -7  161.25    8.71
  -1 -10  -7  153.84    8.04
  -1 -10  -8  373.53   11.07
  -1 -10  -8  368.91   11.13
   1  10   8  398.41    8.01
  -1 -10  -8  384.71   13.87
  -1 -10  -8  395.12   13.28
   1  10   9   22.24    2.87
  -1 -10  -9   25.86    3.03
  -1 -10  -9   24.66    2.33
  -1 -10  -9   33.57    3.60
   1  10   9   26.65    1.88
  -1 -10  -9   41.42    5.03
  -1 -10  -9   36.10    4.45
  -1 -10 -10  142.76    6.93
   1  10  10  147.85    6.60
  -1 -10 -10  162.60    9.32
  -1 -10 -10  147.15    6.88
  -1 -10 -11    6.50    2.13
   1  10  11    5.42    1.84
  -1 -10 -11    3.70    2.51
  -1 -10 -11   10.08    2.44
  -1 -10 -12    4.68    1.90
  -1 -10 -12    9.39    2.75
  -1 -10 -12    6.94    2.02
   1  10  12   12.12    2.20
  -1 -10 -13  204.64    8.42
  -1 -10 -13  190.28   10.08
   1  10  13  202.44    7.51
  -1 -10 -13  191.17    8.03
  -1 -10 -14    8.42    2.06
  -1 -10 -14   11.02    3.35
  -1 -10 -14    7.70    3.47
   1  10  14    8.37    2.13
  -1 -10 -15    3.95    2.20
  -1 -10 -15    4.41    2.75
  -1 -10 -15    0.61    2.79
  -1 -10 -15    0.36    2.13
  -1 -10 -16   36.76    5.37
  -1 -10 -16   38.30    5.28
  -1 -10 -16   36.00    3.73
  -1 -10 -17   31.67    5.21
  -1 -10 -17   13.38    3.89
  -1 -10 -18   -0.59    3.04
  -1 -10 -18    3.09    3.21
  -1 -10 -19   18.40    4.59
  -1 -10 -19    7.10    4.25
  -1 -10 -20   34.72    5.70
  -1 -10 -21    2.30    3.24
   1  11 -11   27.45    6.05
   1  11 -10    8.37    4.42
   1  11  -9    6.63    4.36
   1  11  -9    7.32    4.00
   1  11  -8   34.87    6.42
   1  11  -8   45.06    3.58
  -1 -11   8   45.49    4.46
  -1 -11   7   64.82    5.23
   1  11  -7   63.67    7.57
   1  11  -7   61.28    4.24
  -1 -11   7   71.33    5.36
  -1 -11   6    4.65    2.42
   1  11  -6    6.44    3.90
  -1 -11   6    9.47    2.89
   1  11  -6    8.09    1.91
  -1 -11   6    1.17    2.22
  -1 -11   5    3.00    1.99
   1  11  -5    4.46    3.35
  -1 -11   5    6.13    2.67
   1  11  -5    3.64    1.90
  -1 -11   5   -3.48    2.64
  -1 -11   4   17.83    2.91
   1  11  -4   14.20    3.93
  -1 -11   4   12.33    2.73
   1  11  -4   19.11    2.68
   1  11  -4   17.12    1.99
  -1 -11   4   13.52    2.78
  -1 -11   3   28.82    3.56
   1  11  -3   35.34    4.80
  -1 -11   3   24.13    3.04
  -1 -11   3   27.55    3.48
   1  11  -3   29.70    3.19
  -1 -11   3   26.20    3.43
  -1 -11   2    2.94    1.83
  -1 -11   2    2.08    1.91
   1  11  -2    2.90    2.36
   1  11  -2    5.75    2.02
  -1 -11   2    2.96    1.71
  -1 -11   1   12.43    2.63
   1  11  -1    5.92    2.69
  -1 -11   1    6.34    2.14
   1  11  -1   10.03    2.10
  -1 -11   1   11.36    2.77
  -1 -11   0   28.58    3.32
   1  11   0   25.85    3.70
  -1 -11   0   25.10    3.25
   1  11   0   30.11    3.16
  -1 -11   0   26.10    3.43
  -1 -11  -1   60.98    4.76
  -1 -11  -1   62.10    4.59
   1  11   1   66.44    5.28
  -1 -11  -1   67.02    5.30
  -1 -11  -2   -0.45    1.61
  -1 -11  -2   -0.12    1.43
   1  11   2   -2.39    1.94
  -1 -11  -2   -0.97    1.97
  -1 -11  -3    1.08    1.54
  -1 -11  -3    4.34    1.87
   1  11   3    4.45    1.78
  -1 -11  -3    3.90    1.87
   1  11   4  188.70    7.46
  -1 -11  -4  186.75    8.19
  -1 -11  -4  190.02    9.66
  -1 -11  -4  175.82    8.74
   1  11   5  213.82    7.61
  -1 -11  -5  222.20    8.29
  -1 -11  -5  229.56   10.81
  -1 -11  -5  223.40   10.01
   1  11   6  428.23   10.84
  -1 -11  -6  406.02   12.31
  -1 -11  -6  415.47   11.18
  -1 -11  -6  435.06   15.30
  -1 -11  -6  429.40   14.41
   1  11   7   65.38    3.79
  -1 -11  -7   71.33    4.87
  -1 -11  -7   76.28    5.08
  -1 -11  -7   57.05    3.51
   1  11   7   84.58    3.73
  -1 -11  -7   69.63    6.22
  -1 -11  -7   72.93    6.03
  -1 -11  -8   45.78    4.94
  -1 -11  -8   48.88    4.15
  -1 -11  -8   46.21    4.15
  -1 -11  -8   34.31    2.34
  -1 -11  -8   45.19    5.15
   1  11   8   53.70    2.86
   1  11   8   61.79    4.45
  -1 -11  -9   26.93    3.29
  -1 -11  -9   35.25    4.76
  -1 -11  -9   26.73    3.62
  -1 -11  -9   33.10    4.81
   1  11   9   25.50    3.12
  -1 -11 -10  100.35    6.02
  -1 -11 -10  101.11    7.29
  -1 -11 -10   92.58    5.85
  -1 -11 -10   92.08    7.46
   1  11  10   86.12    5.34
  -1 -11 -11   20.19    2.90
   1  11  11   25.79    3.01
  -1 -11 -11   21.29    4.03
  -1 -11 -11   26.24    3.29
  -1 -11 -12   13.54    2.61
   1  11  12   22.52    2.95
  -1 -11 -12   23.75    4.33
  -1 -11 -12   22.31    3.13
  -1 -11 -13   46.91    4.37
  -1 -11 -13   37.04    4.98
  -1 -11 -13   40.86    4.05
   1  11  13   43.02    3.78
  -1 -11 -14   19.61    3.25
  -1 -11 -14   23.94    4.31
   1  11  14   19.03    2.84
  -1 -11 -14   14.41    2.85
  -1 -11 -15   36.46    3.99
  -1 -11 -15   38.09    5.18
  -1 -11 -15   37.22    5.71
  -1 -11 -15   26.95    3.58
  -1 -11 -16   97.91    6.14
  -1 -11 -16   84.98    8.09
  -1 -11 -16   98.35    8.07
  -1 -11 -16   97.14    6.15
  -1 -11 -17    3.02    2.99
  -1 -11 -17    7.72    4.11
  -1 -11 -18   -1.26    3.05
  -1 -11 -18    6.56    3.94
  -1 -11 -19   29.87    5.29
  -1 -11 -19   31.75    5.73
  -1 -11 -20    4.28    3.78
   1  12 -10   27.25    6.12
   1  12  -9   31.79    5.93
   1  12  -9   36.67    6.87
  -1 -12   8   25.21    4.02
   1  12  -8   23.34    5.89
   1  12  -7    3.64    1.80
  -1 -12   7    4.82    2.60
  -1 -12   6   14.85    3.39
   1  12  -6   17.67    4.76
   1  12  -6   16.85    2.68
  -1 -12   6   20.80    3.48
  -1 -12   5   18.58    3.58
   1  12  -5   11.83    4.09
   1  12  -5   15.75    2.73
  -1 -12   5   13.08    3.14
  -1 -12   4   69.23    5.66
   1  12  -4   66.68    7.08
   1  12  -4   58.80    4.49
  -1 -12   4   59.27    4.96
  -1 -12   3   39.12    4.21
  -1 -12   3   36.99    3.84
   1  12  -3   40.39    5.43
   1  12  -3   44.40    3.97
  -1 -12   3   42.04    4.26
  -1 -12   2   74.09    5.43
   1  12  -2   72.90    6.68
  -1 -12   2   73.78    5.50
   1  12  -2   81.10    5.27
  -1 -12   2   74.48    5.50
  -1 -12   1    1.91    2.05
  -1 -12   1    3.20    2.17
   1  12  -1    1.45    2.53
   1  12  -1    3.85    1.80
  -1 -12   1    4.82    2.12
  -1 -12   0    3.01    2.18
   1  12   0    2.56    2.35
  -1 -12   0    0.87    1.89
   1  12   0    0.50    1.57
  -1 -12   0    4.97    2.60
  -1 -12  -1   59.80    4.80
   1  12   1   61.37    5.31
  -1 -12  -1   69.73    5.45
   1  12   1   60.97    4.61
  -1 -12  -1   55.48    5.03
  -1 -12  -2    0.43    1.78
  -1 -12  -2    2.29    1.91
   1  12   2   -0.50    1.94
  -1 -12  -2   -2.32    2.48
  -1 -12  -3    0.64    1.74
  -1 -12  -3    3.02    2.00
   1  12   3    2.65    1.87
  -1 -12  -3   -2.28    2.48
   1  12   4   20.16    2.94
  -1 -12  -4   22.82    3.73
  -1 -12  -4   21.46    3.53
  -1 -12  -4   20.58    3.26
   1  12   5  278.56    9.17
  -1 -12  -5  284.54   10.71
  -1 -12  -5  275.38   12.37
  -1 -12  -5  265.50   11.60
   1  12   6  153.69    6.33
  -1 -12  -6  154.72    7.62
  -1 -12  -6  155.97    6.88
  -1 -12  -6  163.52    9.64
  -1 -12  -6  162.07    9.05
   1  12   7   48.75    3.49
  -1 -12  -7   47.65    4.37
  -1 -12  -7   51.14    4.68
  -1 -12  -7   48.55    3.58
  -1 -12  -7   53.10    5.74
  -1 -12  -7   54.74    5.55
   1  12   8   55.49    4.57
   1  12   8   70.15    4.03
  -1 -12  -8   66.92    5.23
  -1 -12  -8   70.29    5.39
  -1 -12  -8   67.58    3.62
  -1 -12  -8   66.78    6.60
  -1 -12  -8   80.33    6.58
   1  12   9  101.19    5.93
   1  12   9  107.41    4.77
  -1 -12  -9   93.50    5.97
  -1 -12  -9  104.77    6.46
  -1 -12  -9  116.05    8.28
  -1 -12  -9  103.87    7.60
  -1 -12 -10   59.23    4.96
  -1 -12 -10   63.63    6.10
  -1 -12 -10   49.18    4.65
  -1 -12 -10   65.86    6.55
   1  12  10   56.18    4.53
  -1 -12 -11    7.81    2.31
   1  12  11   13.03    2.67
  -1 -12 -11   15.12    3.87
  -1 -12 -11    9.61    2.37
  -1 -12 -12   27.04    3.67
   1  12  12   30.52    3.43
  -1 -12 -12   35.65    5.36
  -1 -12 -12   27.04    3.65
  -1 -12 -13   10.33    2.88
  -1 -12 -13   12.89    3.51
  -1 -12 -13   15.05    3.19
  -1 -12 -13   10.10    3.62
   1  12  13    9.51    2.29
  -1 -12 -14   17.71    3.24
  -1 -12 -14   13.86    3.63
  -1 -12 -14   11.36    2.74
   1  12  14   15.64    2.79
  -1 -12 -15   34.54    4.04
  -1 -12 -15   34.12    5.27
  -1 -12 -15   31.28    4.04
  -1 -12 -16   96.98    6.50
  -1 -12 -16   96.17    8.78
  -1 -12 -16   98.28    8.23
  -1 -12 -16  103.91    6.66
  -1 -12 -17    6.03    3.81
  -1 -12 -17    3.24    3.83
  -1 -12 -18    7.87    3.94
  -1 -12 -18    4.20    3.98
  -1 -12 -19   62.65    7.41
   1  13  -8   13.59    5.47
   1  13  -7   17.27    5.00
   1  13  -7   17.93    2.79
  -1 -13   7   18.85    3.56
  -1 -13   6   62.90    5.78
   1  13  -6   67.99    7.77
   1  13  -6   65.99    4.85
  -1 -13   6   62.25    5.52
  -1 -13   5   14.27    3.58
   1  13  -5    6.89    3.68
   1  13  -5   10.15    2.47
  -1 -13   5    9.43    2.93
  -1 -13   4   22.03    3.81
   1  13  -4   22.98    4.86
   1  13  -4   28.37    3.42
  -1 -13   4   20.33    3.39
  -1 -13   3   87.74    6.52
   1  13  -3   80.99    7.41
   1  13  -3   80.24    5.48
  -1 -13   3   74.69    5.79
  -1 -13   2   52.88    4.98
   1  13  -2   56.92    6.13
  -1 -13   2   54.87    5.20
   1  13  -2   57.52    4.68
  -1 -13   2   54.71    4.98
  -1 -13   1   40.56    4.38
   1  13  -1   47.62    5.41
  -1 -13   1   34.65    4.11
   1  13  -1   44.37    4.24
  -1 -13   1   50.73    5.06
  -1 -13   0   62.92    5.14
   1  13   0   59.65    5.69
  -1 -13   0   55.58    5.09
   1  13   0   81.61    5.50
  -1 -13   0   72.61    6.08
  -1 -13  -1  189.75    8.95
   1  13   1  200.63    9.68
  -1 -13  -1  181.61    9.01
   1  13   1  204.72    8.78
  -1 -13  -1  199.61    9.94
  -1 -13  -2   17.55    3.26
   1  13   2   14.52    3.11
  -1 -13  -2   18.68    3.13
  -1 -13  -2   21.78    3.70
  -1 -13  -3    7.39    2.60
   1  13   3   -1.25    2.12
  -1 -13  -3    5.92    2.55
  -1 -13  -3    2.98    2.29
  -1 -13  -4   72.71    5.64
   1  13   4   75.80    5.16
  -1 -13  -4   69.04    6.15
   1  13   4   85.79    5.66
   1  13   5    3.85    1.67
   1  13   5    6.12    2.02
  -1 -13  -5    4.84    2.19
  -1 -13  -5    4.45    2.79
  -1 -13  -5    7.24    2.88
   1  13   6  202.17    8.79
  -1 -13  -6  188.49    8.86
   1  13   6  216.49    7.90
  -1 -13  -6  215.27   11.43
  -1 -13  -6  210.81   10.79
   1  13   7    1.86    1.93
   1  13   7    3.29    1.51
  -1 -13  -7    2.77    2.02
  -1 -13  -7    2.59    1.72
  -1 -13  -7    1.01    2.48
  -1 -13  -7    5.29    2.74
  -1 -13  -8   -1.25    2.66
  -1 -13  -8   -1.07    2.39
  -1 -13  -8   -0.86    2.31
  -1 -13  -8    1.00    1.40
  -1 -13  -8    0.80    2.50
   1  13   8    5.65    2.16
  -1 -13  -9  109.96    6.80
  -1 -13  -9  117.43    8.35
  -1 -13  -9  106.77    6.93
  -1 -13  -9  131.29    9.18
   1  13   9  122.84    6.82
  -1 -13 -10   98.55    6.50
  -1 -13 -10   83.52    7.29
  -1 -13 -10   89.93    6.36
  -1 -13 -10   92.26    7.97
   1  13  10  101.25    6.20
  -1 -13 -11    3.96    2.49
  -1 -13 -11    3.37    2.82
  -1 -13 -11   -3.36    2.55
  -1 -13 -11    6.48    3.48
   1  13  11    0.68    1.73
  -1 -13 -12   29.99    4.02
   1  13  12   29.17    3.54
  -1 -13 -12   23.37    4.83
  -1 -13 -12   18.45    3.33
  -1 -13 -13   16.13    3.46
   1  13  13    6.31    2.33
  -1 -13 -13   10.20    3.87
  -1 -13 -13    9.52    2.90
  -1 -13 -14   27.08    3.82
  -1 -13 -14   31.35    5.22
  -1 -13 -14   39.27    4.60
  -1 -13 -14   33.47    5.56
   1  13  14   34.38    3.83
  -1 -13 -15   12.12    3.12
  -1 -13 -15   14.85    4.31
  -1 -13 -15    6.48    2.76
  -1 -13 -16   39.28    4.64
  -1 -13 -16   37.88    5.70
  -1 -13 -16   30.93    4.31
  -1 -13 -17   20.69    3.73
  -1 -13 -17   15.26    4.98
  -1 -13 -17   23.63    4.99
  -1 -13 -18   16.98    5.05
   1  14  -7   66.57    8.40
  -1 -14   7   46.34    5.22
   1  14  -6   59.46    7.50
  -1 -14   6   55.45    5.53
  -1 -14   5    0.47    2.71
   1  14  -5    1.84    3.45
  -1 -14   5    0.09    2.55
  -1 -14   4   31.95    4.78
   1  14  -4   21.88    5.02
  -1 -14   4   23.28    4.00
  -1 -14   3   37.41    4.84
   1  14  -3   44.23    5.92
  -1 -14   3   34.06    4.36
  -1 -14   2    5.81    3.30
   1  14  -2    1.38    2.77
  -1 -14   2   -1.35    2.40
  -1 -14   1   28.85    4.18
  -1 -14   1   24.02    4.05
   1  14  -1   23.37    4.32
   1  14  -1   22.39    3.33
  -1 -14   1   29.25    3.97
  -1 -14   0  104.93    7.01
   1  14   0  103.51    7.53
  -1 -14   0  100.52    7.04
  -1 -14   0  102.02    7.38
  -1 -14  -1   76.48    6.17
   1  14   1   91.95    6.87
  -1 -14  -1   88.82    6.66
   1  14   1   83.12    5.87
  -1 -14  -1   97.55    7.27
  -1 -14  -2   14.53    2.96
   1  14   2   21.14    3.52
  -1 -14  -2   14.56    3.02
   1  14   2   22.02    3.40
  -1 -14  -2   16.39    3.50
  -1 -14  -3    9.99    3.05
   1  14   3    9.71    2.64
  -1 -14  -3    8.85    3.24
  -1 -14  -3    9.86    3.18
  -1 -14  -4  106.58    6.99
   1  14   4  112.48    6.46
  -1 -14  -4  107.02    7.14
  -1 -14  -4  105.30    7.76
  -1 -14  -5   20.71    3.67
   1  14   5   20.87    3.21
  -1 -14  -5   18.67    3.52
  -1 -14  -6  108.17    6.99
  -1 -14  -6  104.92    8.48
   1  14   6  127.61    7.10
  -1 -14  -6  113.43    8.34
  -1 -14  -7   36.08    4.35
  -1 -14  -7   48.27    5.76
  -1 -14  -7   46.33    6.15
   1  14   7   45.23    4.40
  -1 -14  -8    7.42    2.58
  -1 -14  -8   12.96    3.65
  -1 -14  -8    3.96    2.23
  -1 -14  -8    7.93    3.28
   1  14   8    9.58    2.42
  -1 -14  -9   -0.09    2.92
  -1 -14  -9    7.62    3.08
  -1 -14  -9    4.79    2.26
  -1 -14  -9    9.70    3.52
   1  14   9    6.87    2.40
  -1 -14 -10   16.81    3.63
  -1 -14 -10    8.91    3.27
  -1 -14 -10    8.75    2.66
  -1 -14 -10   11.87    4.15
   1  14  10   16.72    3.22
  -1 -14 -11    5.12    2.80
  -1 -14 -11    2.56    2.93
  -1 -14 -11    1.60    2.21
  -1 -14 -11    3.19    3.22
   1  14  11    1.67    2.16
  -1 -14 -12  128.87    8.07
  -1 -14 -12  118.16    7.63
  -1 -14 -12  129.14    9.93
  -1 -14 -12  114.55    9.00
  -1 -14 -13    7.17    3.74
  -1 -14 -13   12.83    3.39
  -1 -14 -13    7.96    2.82
  -1 -14 -14   14.43    3.55
  -1 -14 -14   14.11    3.37
  -1 -14 -14   21.89    5.28
  -1 -14 -14   19.06    4.64
  -1 -14 -15   36.26    6.08
  -1 -14 -15   41.73    5.01
  -1 -14 -15   33.73    4.54
  -1 -14 -16   11.26    4.27
  -1 -14 -16   11.70    3.49
  -1 -14 -16   10.00    3.37
  -1 -14 -17   31.38    5.92
  -1 -14 -17   25.88    4.38
   1  15  -6   21.29    5.65
  -1 -15   6   15.36    3.72
   1  15  -5   10.20    4.43
  -1 -15   5    9.53    3.62
  -1 -15   5    0.19    2.75
   1  15  -4    9.21    4.16
  -1 -15   4   11.23    3.71
  -1 -15   4    9.50    3.41
   1  15  -3   27.30    5.11
  -1 -15   3   32.00    4.80
  -1 -15   3   23.84    3.95
   1  15  -2    6.03    3.34
  -1 -15   2   10.20    3.64
  -1 -15   2    1.48    2.65
   1  15  -1   45.70    5.75
  -1 -15   1   48.05    5.49
  -1 -15   1   39.39    4.80
  -1 -15   0   52.41    5.71
  -1 -15   0   44.78    5.13
   1  15   0   46.78    5.48
  -1 -15   0   59.60    6.02
  -1 -15  -1   23.65    4.10
  -1 -15  -1   27.64    4.47
  -1 -15  -1   18.72    3.70
  -1 -15  -2   57.43    5.81
  -1 -15  -2   67.49    5.93
  -1 -15  -2   68.60    6.49
  -1 -15  -3   27.00    4.33
  -1 -15  -3   31.61    4.36
  -1 -15  -3   24.78    4.32
  -1 -15  -4   -1.71    2.90
  -1 -15  -4   -3.17    2.68
  -1 -15  -4    1.44    2.61
  -1 -15  -5  179.61    9.68
  -1 -15  -5  177.90   10.58
  -1 -15  -6   65.31    5.99
  -1 -15  -6   65.71    6.69
  -1 -15  -6   68.54    5.79
  -1 -15  -7   26.93    4.00
  -1 -15  -7   27.51    4.98
  -1 -15  -7   33.35    5.23
  -1 -15  -8   38.97    4.77
  -1 -15  -8   45.37    4.95
  -1 -15  -8   44.21    6.12
  -1 -15  -8   43.39    5.68
  -1 -15  -9   15.29    3.55
  -1 -15  -9   18.08    3.81
  -1 -15  -9   14.44    4.40
  -1 -15  -9   14.74    3.93
  -1 -15 -10    4.00    2.54
  -1 -15 -10   12.42    3.58
  -1 -15 -10    7.31    3.46
  -1 -15 -10    2.40    2.84
  -1 -15 -11    6.27    2.96
  -1 -15 -11    6.51    3.16
  -1 -15 -11    4.37    3.62
  -1 -15 -11   -0.39    2.88
  -1 -15 -12  196.01   10.27
  -1 -15 -12  182.64    9.87
  -1 -15 -12  198.11   12.54
  -1 -15 -12  184.23   11.64
  -1 -15 -13   21.57    5.07
  -1 -15 -13   26.22    4.27
  -1 -15 -13   21.71    3.99
  -1 -15 -14   37.04    6.49
  -1 -15 -14   50.27    5.70
  -1 -15 -14   36.31    4.86
  -1 -15 -15   29.83    4.78
  -1 -15 -15   30.04    4.42
  -1 -15 -15   32.76    6.23
  -1 -15 -15   25.86    5.32
  -1 -15 -16    1.92    2.86
  -1 -15 -16    5.10    2.95
  -1 -15 -17   41.46    5.22
  -1 -16   5   -1.24    3.32
  -1 -16   4    3.79    3.32
  -1 -16   4   -0.82    2.80
  -1 -16   3   10.38    3.72
  -1 -16   3    9.90    3.46
  -1 -16   2   28.07    4.77
  -1 -16   2   18.09    3.85
  -1 -16   1   13.58    3.85
  -1 -16   1    4.29    3.22
  -1 -16   0   41.46    5.46
  -1 -16   0   51.47    5.67
  -1 -16  -1    7.90    3.46
  -1 -16  -1    1.27    3.04
  -1 -16  -1   -0.19    2.69
  -1 -16  -2   67.41    6.51
  -1 -16  -2   52.13    5.49
  -1 -16  -2   64.43    6.64
  -1 -16  -3    2.51    2.65
  -1 -16  -3    3.85    2.94
  -1 -16  -3    6.31    3.58
  -1 -16  -4   27.61    4.50
  -1 -16  -4   18.66    3.53
  -1 -16  -4   17.56    4.11
  -1 -16  -5  146.73    9.11
  -1 -16  -5  148.01    9.94
  -1 -16  -6   11.88    3.45
  -1 -16  -6    9.75    3.93
  -1 -16  -7   14.02    3.30
  -1 -16  -7   17.67    4.21
  -1 -16  -8   59.49    6.07
  -1 -16  -8   62.21    6.08
  -1 -16  -8   57.35    6.77
  -1 -16  -9   26.33    4.52
  -1 -16  -9   33.91    4.86
  -1 -16  -9   23.40    5.16
  -1 -16  -9   16.21    4.31
  -1 -16 -10   14.71    4.01
  -1 -16 -10   14.86    3.87
  -1 -16 -10    8.63    4.09
  -1 -16 -10    8.51    3.80
  -1 -16 -11    8.15    3.56
  -1 -16 -11    7.95    3.49
  -1 -16 -11    5.97    3.75
  -1 -16 -11   -0.28    3.33
  -1 -16 -12   95.19    7.57
  -1 -16 -12   87.50    7.29
  -1 -16 -12   97.78    9.21
  -1 -16 -12   80.24    8.28
  -1 -16 -13   55.25    6.16
  -1 -16 -13   46.07    5.60
  -1 -16 -13   45.06    7.12
  -1 -16 -13   46.42    6.60
  -1 -16 -14   57.01    7.57
  -1 -16 -14   63.50    6.45
  -1 -16 -14   47.91    5.67
  -1 -16 -15    8.98    3.79
  -1 -16 -15    0.72    2.84
  -1 -16 -16   14.91    3.87
  -1 -16 -17   78.91    7.20
  -1 -17   4    3.74    3.86
  -1 -17   3   46.16    6.29
  -1 -17   2    3.34    3.28
  -1 -17   2   -1.30    3.13
  -1 -17   1   48.75    6.26
  -1 -17   1   34.82    5.31
  -1 -17   0   10.35    3.47
  -1 -17   0   -0.11    2.92
  -1 -17  -1   13.25    4.08
  -1 -17  -1    3.39    3.00
  -1 -17  -2   53.23    6.35
  -1 -17  -2   56.25    6.63
  -1 -17  -2   45.93    5.68
  -1 -17  -3    4.61    3.29
  -1 -17  -3    9.49    3.83
  -1 -17  -3   -2.08    3.22
  -1 -17  -4   61.70    6.62
  -1 -17  -4   45.64    5.60
  -1 -17  -4   55.40    6.59
  -1 -17  -5   17.88    4.25
  -1 -17  -5   21.16    4.67
  -1 -17  -6    9.74    3.60
  -1 -17  -6   -3.55    3.67
  -1 -17  -7   -0.84    3.05
  -1 -17  -7    4.70    3.46
  -1 -17  -8   51.77    5.83
  -1 -17  -8   39.26    6.19
  -1 -17  -9   10.77    4.01
  -1 -17  -9   17.14    4.24
  -1 -17 -10   32.23    5.29
  -1 -17 -10   33.35    5.24
  -1 -17 -10   19.44    4.85
  -1 -17 -10   19.34    4.85
  -1 -17 -11   15.62    4.30
  -1 -17 -11   22.85    4.69
  -1 -17 -11   16.07    5.16
  -1 -17 -11    9.82    4.36
  -1 -17 -12   41.12    5.60
  -1 -17 -12   39.93    5.59
  -1 -17 -12   47.60    7.07
  -1 -17 -12   32.91    5.81
  -1 -17 -13   29.20    5.16
  -1 -17 -13   26.60    4.69
  -1 -17 -14   24.85    4.79
  -1 -17 -14   19.57    4.41
  -1 -17 -15   17.50    4.29
  -1 -17 -15    9.12    3.71
  -1 -17 -16   23.48    5.05
  -1 -18  -2   49.99    6.62
  -1 -18  -3   16.98    4.58
  -1 -18  -3   16.58    4.82
  -1 -18  -3    3.69    3.08
  -1 -18  -4   29.95    5.38
  -1 -18  -4   30.21    5.44
  -1 -18  -4   14.36    3.95
  -1 -18  -5   24.08    5.02
  -1 -18  -5   13.54    4.12
  -1 -18  -6   29.18    5.20
  -1 -18  -6   26.55    5.52
  -1 -18  -7   48.31    5.99
  -1 -18  -7   33.30    5.52
  -1 -18  -8   34.04    5.39
  -1 -18  -8   18.38    4.80
  -1 -18  -9    8.34    3.72
  -1 -18  -9    7.75    4.11
  -1 -18  -9    0.59    3.70
  -1 -18 -10   83.18    7.68
  -1 -18 -10   87.14    7.88
  -1 -18 -10   65.99    7.75
  -1 -18 -11   24.63    4.82
  -1 -18 -12    8.14    4.17
  -1 -18 -13   79.56    7.70
  -1 -18 -14   21.51    4.83
  -1 -19  -4   11.56    4.87
  -1 -19  -5   39.50    6.55
  -1 -19  -6   56.04    7.62
   2 -18  -6    6.59    4.34
   2 -18  -5   15.76    5.36
   2 -18  -4   40.60    6.72
   2 -18  -3    4.62    3.74
   2 -18  -2   22.10    4.87
   2 -18  -1    9.19    4.02
   2 -17 -14    6.79    4.22
   2 -17 -13   -1.45    3.41
   2 -17 -12   14.60    4.51
   2 -17 -12   12.87    4.23
   2 -17 -11    1.31    3.38
   2 -17 -11    3.70    3.37
   2 -17 -10   11.95    5.21
   2 -17 -10    4.67    3.65
   2 -17 -10    4.69    3.84
   2 -17  -9    6.97    4.54
   2 -17  -9    1.95    3.65
   2 -17  -9    5.06    3.73
   2 -17  -8   70.24    7.39
   2 -17  -8   65.45    7.30
   2 -17  -8   80.97    8.95
   2 -17  -7   42.69    6.79
   2 -17  -7   40.21    5.97
   2 -17  -6    9.61    4.37
   2 -17  -6   10.71    4.10
   2 -17  -5    5.33    3.49
   2 -17  -5    7.68    4.24
   2 -17  -4  109.62    9.28
   2 -17  -4  102.87    8.63
   2 -17  -4  112.86    9.69
   2 -17  -3    4.29    3.64
   2 -17  -3    4.96    3.40
   2 -17  -3   14.03    4.30
   2 -17  -2   69.25    7.54
   2 -17  -2   62.53    7.12
   2 -17  -2   67.37    7.34
   2 -17  -1    4.10    3.49
   2 -17  -1    5.71    3.49
   2 -17  -1   11.48    4.30
   2 -17   0    0.39    3.25
   2 -17   0    3.70    3.13
   2 -17   0   10.17    4.24
   2 -17   1   14.24    4.40
   2 -17   1   12.91    4.62
   2 -17   2   -0.67    3.65
   2 -16 -15   -5.77    3.62
   2 -16 -15   -0.73    3.17
   2 -16 -14    0.25    3.39
   2 -16 -14    1.10    3.32
   2 -16 -13    1.62    3.12
   2 -16 -13    3.33    3.38
   2 -16 -12    1.49    3.33
   2 -16 -12   -4.31    3.49
   2 -16 -11   -0.12    3.40
   2 -16 -11    4.34    3.43
   2 -16 -11   11.87    4.79
   2 -16 -10    9.58    3.79
   2 -16 -10    7.60    3.87
   2 -16 -10    9.22    4.64
   2 -16  -9    1.94    3.20
   2 -16  -9   -5.01    3.43
   2 -16  -9   -0.45    3.37
   2 -16  -8   86.47    7.99
   2 -16  -8   78.54    7.58
   2 -16  -8   89.30    9.22
   2 -16  -7   65.38    6.97
   2 -16  -7   70.05    7.09
   2 -16  -7   76.87    8.31
   2 -16  -6   12.14    4.37
   2 -16  -6   19.06    4.33
   2 -16  -5    9.07    3.94
   2 -16  -5    7.16    3.93
   2 -16  -4   43.66    5.89
   2 -16  -4   49.38    6.56
   2 -16  -4   46.93    5.97
   2 -16  -3    1.36    3.15
   2 -16  -3    2.43    3.20
   2 -16  -3    4.92    3.14
   2 -16  -2   15.79    4.36
   2 -16  -2    9.98    3.82
   2 -16  -2    9.72    3.51
   2 -16  -1   23.70    5.17
   2 -16  -1   26.32    5.05
   2 -16  -1   31.09    5.32
   2 -16   0   33.21    5.33
   2 -16   0   33.46    5.51
   2 -16   0   32.95    5.33
   2 -16   1   28.48    4.98
   2 -16   1   34.11    5.46
   2 -16   2   21.91    4.75
   2 -16   2   25.60    5.21
   2 -16   3   -3.55    3.53
   2 -16   3    8.17    4.07
   2 -16   4   91.01    8.30
   2 -16   4   85.94    8.03
   2 -16   5    3.81    3.32
   2 -16   5    8.01    4.23
   2 -15 -15   32.82    5.19
   2 -15 -15   34.24    5.52
   2 -15 -14   -1.16    3.29
   2 -15 -14   10.69    4.29
   2 -15 -14    3.28    3.88
   2 -15 -13   16.56    4.37
   2 -15 -13   18.89    4.28
   2 -15 -13   26.70    6.09
   2 -15 -12   45.19    6.89
   2 -15 -12   37.95    5.15
   2 -15 -12   43.34    5.61
   2 -15 -11  101.09    9.53
   2 -15 -11   84.70    7.53
   2 -15 -11   81.55    7.29
   2 -15 -10   15.31    5.10
   2 -15 -10   12.83    3.73
   2 -15 -10    8.71    3.56
   2 -15  -9    5.57    4.09
   2 -15  -9    5.49    3.25
   2 -15  -9   -2.29    3.21
   2 -15  -8  247.69   13.84
   2 -15  -8  209.77   11.52
   2 -15  -8  218.86   11.83
   2 -15  -7   32.18    5.77
   2 -15  -7   36.00    5.50
   2 -15  -7   26.26    4.64
   2 -15  -6   44.26    6.26
   2 -15  -6   46.53    5.61
   2 -15  -5   16.10    4.44
   2 -15  -5   12.89    4.01
   2 -15  -4   82.79    8.07
   2 -15  -4   75.96    7.00
   2 -15  -4   79.36    7.06
   2 -15  -3    5.02    3.21
   2 -15  -3    9.34    3.45
   2 -15  -3    5.83    3.15
   2 -15  -2    2.78    2.87
   2 -15  -2   -3.32    2.96
   2 -15  -2    5.63    3.52
   2 -15  -1   11.39    3.92
   2 -15  -1   11.45    3.76
   2 -15  -1   13.22    4.00
   2 -15   0   22.04    4.61
   2 -15   0   29.58    5.03
   2 -15   0   26.99    4.62
   2 -15   1   38.21    5.33
   2 -15   1   40.79    5.44
   2 -15   1   46.18    5.69
   2 -15   2    7.17    3.41
   2 -15   2    4.25    3.19
   2 -15   3    8.89    3.70
   2 -15   3   10.72    4.08
   2 -15   4   88.79    7.79
   2 -15   4   95.89    7.87
   2 -15   4   91.77    5.66
   2 -15   5    5.96    3.25
   2 -15   5   14.41    4.37
   2 -15   5    9.35    2.68
   2 -15   6    8.21    4.05
   2 -15   6    5.32    2.61
   2 -15   7    7.48    4.16
   2 -15   7    9.95    2.98
   2 -15   8    6.93    2.79
   2 -14 -15   15.87    4.34
   2 -14 -15   10.34    4.69
   2 -14 -15   13.33    4.50
   2 -14 -15   20.59    4.21
   2 -14 -14    9.34    3.62
   2 -14 -14    5.45    4.34
   2 -14 -14   -4.46    4.04
   2 -14 -14    2.60    2.85
   2 -14 -13    8.78    3.78
   2 -14 -13    2.47    3.22
   2 -14 -13   -2.60    3.00
   2 -14 -12   31.25    4.70
   2 -14 -12   30.18    4.76
   2 -14 -11  200.19   12.55
   2 -14 -11  194.98   10.83
   2 -14 -11  200.84   10.92
   2 -14 -10   11.50    3.60
   2 -14 -10    8.50    3.72
   2 -14 -10    4.69    2.99
   2 -14 -10   13.34    4.71
   2 -14  -9   13.28    3.94
   2 -14  -9   10.10    3.80
   2 -14  -9   10.55    3.31
   2 -14  -8  183.45    6.86
   2 -14  -8  193.29   10.57
   2 -14  -8  217.32   12.53
   2 -14  -8  198.49   10.85
   2 -14  -7    3.20    2.77
   2 -14  -7    6.35    3.49
   2 -14  -7    2.30    2.91
   2 -14  -6   53.59    5.85
   2 -14  -6   52.73    6.62
   2 -14  -5    3.01    3.51
   2 -14  -4   57.68    6.38
   2 -14  -4   52.87    5.82
   2 -14  -3   31.19    4.52
   2 -14  -3   33.09    5.18
   2 -14  -3   37.23    5.30
   2 -14  -2   33.80    4.77
   2 -14  -2   39.10    5.29
   2 -14  -2   30.81    5.01
   2 -14  -1   19.30    4.05
   2 -14  -1   24.83    4.42
   2 -14  -1   17.28    4.02
   2 -14   0   14.08    3.70
   2 -14   0    8.16    3.57
   2 -14   0    4.51    3.37
   2 -14   1   87.15    7.08
   2 -14   1   80.33    7.03
   2 -14   1   79.05    7.06
   2 -14   2   22.22    4.36
   2 -14   2   35.11    5.03
   2 -14   3   73.38    6.95
   2 -14   3   66.03    6.37
   2 -14   4  125.05    8.87
   2 -14   4  120.77    8.36
   2 -14   5   -0.23    3.10
   2 -14   5    2.25    2.22
   2 -14   5    7.54    3.66
   2 -14   6    0.22    3.19
   2 -14   6    1.97    2.19
   2 -14   6    5.37    3.48
   2 -14   7   22.55    3.77
   2 -14   7   25.44    4.51
  -2  14  -8   11.62    3.55
   2 -14   8   13.72    3.52
   2 -14   9   20.46    3.89
   2 -13 -17    1.65    3.88
   2 -13 -16   10.37    4.48
   2 -13 -16   15.15    4.74
   2 -13 -15    6.95    3.43
   2 -13 -15    4.70    3.55
   2 -13 -15   13.51    3.83
   2 -13 -14   37.65    5.19
   2 -13 -14   31.10    6.01
   2 -13 -14   24.48    5.05
   2 -13 -14   26.71    4.32
   2 -13 -13    9.15    3.56
   2 -13 -13   -1.59    3.56
   2 -13 -13    1.65    3.57
   2 -13 -13    5.41    2.85
   2 -13 -12   87.17    7.19
   2 -13 -12   90.05    8.47
   2 -13 -12   89.19    7.14
   2 -13 -11  242.91   11.73
   2 -13 -11  260.44   11.96
   2 -13 -10    2.78    2.31
   2 -13 -10    0.94    3.13
   2 -13 -10    3.29    2.75
   2 -13  -9   13.01    3.55
   2 -13  -9   12.68    3.26
   2 -13  -9   14.09    2.01
   2 -13  -9   16.77    4.50
   2 -13  -9    5.18    3.24
   2 -13  -8  132.45    5.61
   2 -13  -8  141.54   10.17
   2 -13  -8  142.73    8.87
   2 -13  -8  135.05    8.56
   2 -13  -7    5.47    2.84
   2 -13  -7    8.45    3.21
   2 -13  -7    6.60    3.07
   2 -13  -6   63.67    5.97
   2 -13  -6   60.21    6.53
   2 -13  -5   17.25    4.15
   2 -13  -5   10.21    0.77
   2 -13  -4   94.40    7.92
   2 -13  -4   86.37    6.99
   2 -13  -3  121.65    8.84
   2 -13  -3  115.20    7.98
   2 -13  -3  114.25    7.78
   2 -13  -2   35.98    5.09
   2 -13  -2   31.90    4.69
   2 -13  -2   30.04    4.56
   2 -13  -1   16.28    3.58
   2 -13  -1   13.77    3.45
   2 -13  -1   19.72    3.89
   2 -13   0  118.66    8.48
   2 -13   0  127.82    8.42
   2 -13   0  132.86    8.22
   2 -13   1   48.10    5.62
   2 -13   1   45.47    5.26
   2 -13   1   51.41    5.46
   2 -13   2   -1.28    2.50
   2 -13   2    4.20    2.83
   2 -13   2    5.28    2.94
   2 -13   3   69.27    6.33
   2 -13   3   70.10    6.14
   2 -13   4   50.09    5.71
   2 -13   4   56.84    5.77
   2 -13   5   18.43    4.08
   2 -13   5   27.82    4.35
   2 -13   6    2.86    2.35
   2 -13   6    0.21    2.76
   2 -13   6    5.33    3.17
   2 -13   7   14.69    3.31
   2 -13   7   13.40    3.46
   2 -13   7   24.27    4.49
   2 -13   8    2.55    2.42
   2 -13   8    3.97    3.21
   2 -13   9   35.62    4.58
   2 -13  10    7.52    3.42
   2 -12 -18   16.97    5.11
   2 -12 -17   10.07    4.64
   2 -12 -17    6.69    4.08
   2 -12 -16   13.25    4.42
   2 -12 -16   10.44    3.82
   2 -12 -15   14.42    3.61
   2 -12 -15   15.39    4.57
   2 -12 -15   13.08    3.78
   2 -12 -15   20.86    4.08
   2 -12 -14    9.40    3.54
   2 -12 -14    6.73    3.49
   2 -12 -14    6.50    3.41
   2 -12 -14    4.86    2.67
   2 -12 -13   10.35    3.62
   2 -12 -13    0.96    3.14
   2 -12 -13    2.08    3.24
   2 -12 -13    1.58    2.38
   2 -12 -12  197.95   10.19
   2 -12 -12  184.67   11.62
   2 -12 -12  186.88   11.39
   2 -12 -12  186.30    9.78
   2 -12 -11  111.05    7.73
   2 -12 -11   96.46    7.18
   2 -12 -11  104.04    8.56
   2 -12 -10   43.19    2.23
   2 -12 -10   57.23    5.47
   2 -12 -10   60.95    5.65
   2 -12  -9    2.22    1.29
   2 -12  -9    0.91    2.11
   2 -12  -9    3.44    3.00
   2 -12  -9    2.90    2.43
   2 -12  -8  112.00    7.72
   2 -12  -8  108.25    7.50
   2 -12  -8  107.99    4.84
   2 -12  -8  121.68    8.97
   2 -12  -8  114.91    8.83
   2 -12  -7    3.19    1.68
   2 -12  -7   -3.29    2.97
   2 -12  -7   -1.06    2.27
   2 -12  -7   -0.45    2.24
   2 -12  -6   36.94    5.28
   2 -12  -6   36.32    4.56
   2 -12  -6   32.16    4.41
   2 -12  -5   21.23    1.03
   2 -12  -5   41.45    5.37
   2 -12  -4  154.66    9.77
   2 -12  -4  149.94    8.79
   2 -12  -3   20.35    3.57
   2 -12  -3   23.80    4.25
   2 -12  -3   24.42    3.87
   2 -12  -2   47.68    5.62
   2 -12  -2   42.04    4.68
   2 -12  -2   42.76    4.80
   2 -12  -1   50.84    5.51
   2 -12  -1   58.51    5.53
   2 -12  -1   57.06    5.61
   2 -12   0  194.09    9.43
   2 -12   0  198.96    7.03
   2 -12   0  181.37   10.11
   2 -12   0  193.10    9.89
   2 -12   1   30.29    4.55
   2 -12   1   37.02    4.63
   2 -12   1   36.20    4.53
   2 -12   2    0.18    2.23
   2 -12   2    4.39    2.64
   2 -12   3   98.68    7.30
   2 -12   3  102.00    6.89
   2 -12   4    0.48    2.44
   2 -12   4    2.63    2.46
   2 -12   5   68.44    6.17
   2 -12   5   88.25    6.59
   2 -12   6   -2.03    3.09
   2 -12   6    8.26    3.30
   2 -12   7   -0.48    2.79
   2 -12   7    1.62    2.10
  -2  12  -8   13.45    2.48
   2 -12   8   19.75    3.48
   2 -12   8   17.82    3.88
  -2  12  -9   22.77    3.86
   2 -12   9   22.74    3.95
  -2  12  -9   28.02    5.65
   2 -12  10    3.81    2.89
   2 -12  11  126.58    8.28
   2 -11 -19    6.24    3.95
   2 -11 -18   -2.64    3.58
   2 -11 -18   11.77    4.65
   2 -11 -17    5.59    3.76
   2 -11 -17    0.54    3.30
   2 -11 -16   26.03    5.29
   2 -11 -16   18.58    4.61
   2 -11 -15   93.26    6.64
   2 -11 -15   94.32    7.23
   2 -11 -15   95.43    8.60
   2 -11 -15   87.32    8.32
   2 -11 -14   -4.64    3.46
   2 -11 -14    5.10    2.59
   2 -11 -14    4.36    2.83
   2 -11 -14   -2.52    3.10
  -2  11  14    0.07    1.95
   2 -11 -13    5.53    2.81
   2 -11 -13    1.93    3.07
   2 -11 -13   -2.80    2.84
   2 -11 -13    1.96    2.19
   2 -11 -12  221.24   10.40
   2 -11 -12  209.44   12.05
   2 -11 -12  215.42   11.94
   2 -11 -12  214.24   10.13
   2 -11 -11  101.10    6.92
   2 -11 -11  101.55    7.22
   2 -11 -11   97.37    8.01
   2 -11 -10  241.87   10.49
   2 -11 -10  229.62   10.21
   2 -11  -9   31.35    2.45
   2 -11  -9   22.58    3.99
   2 -11  -9   26.91    3.93
   2 -11  -8   45.42    4.90
   2 -11  -8   41.63    4.71
   2 -11  -8   41.84    2.99
   2 -11  -8   43.12    5.71
   2 -11  -8   41.51    5.49
   2 -11  -7  123.40    7.61
   2 -11  -7  116.03    7.33
   2 -11  -7  114.62    5.11
   2 -11  -7  122.27    8.52
   2 -11  -7  120.99    8.43
   2 -11  -6   76.47    6.02
   2 -11  -6   79.25    6.73
   2 -11  -6   73.44    5.80
   2 -11  -5   20.34    3.86
   2 -11  -5   18.38    0.95
  -2  11   4    6.17    2.07
   2 -11  -4    5.18    2.77
   2 -11  -3  122.94    7.52
   2 -11  -3  130.52    8.55
   2 -11  -3  129.97    7.45
  -2  11   3  120.40    6.45
   2 -11  -2    9.10    2.57
   2 -11  -2    2.12    2.33
   2 -11  -2    4.58    2.54
   2 -11  -1    3.14    2.21
   2 -11  -1    4.03    2.36
   2 -11  -1    1.32    2.15
   2 -11   0  277.14   11.42
   2 -11   0  281.72    8.43
   2 -11   0  284.02   11.05
   2 -11   0  273.87   11.85
   2 -11   1    7.37    2.45
   2 -11   1    5.85    2.42
   2 -11   1    9.88    2.77
   2 -11   1    8.71    2.11
   2 -11   2   25.86    3.88
   2 -11   2   25.10    3.73
   2 -11   2   25.72    3.85
   2 -11   3   24.64    3.85
   2 -11   3   35.68    4.38
   2 -11   4   11.65    2.94
   2 -11   4   16.00    3.16
   2 -11   5   16.90    3.45
   2 -11   5   18.85    3.45
   2 -11   6   17.06    3.61
   2 -11   6   19.50    3.60
   2 -11   7   11.76    3.18
   2 -11   7   10.67    2.92
   2 -11   7    8.79    2.67
   2 -11   8   16.40    3.48
   2 -11   8   20.36    3.86
   2 -11   8    9.85    2.82
   2 -11   9   78.27    6.21
  -2  11  -9   92.34    8.55
   2 -11   9   87.71    6.43
  -2  11  -9   82.12    5.89
  -2  11  -9   76.98    4.86
  -2  11 -10    3.37    2.66
   2 -11  10    0.59    2.48
  -2  11 -10    4.07    2.30
   2 -11  11  109.28    7.67
   2 -11  12   35.91    5.09
   2 -10 -19   14.97    4.50
   2 -10 -18    9.92    4.05
   2 -10 -18    5.04    3.81
   2 -10 -17   -0.25    3.31
   2 -10 -17    2.18    3.51
   2 -10 -16   23.41    4.82
   2 -10 -16   26.68    5.27
   2 -10 -15   88.81    6.64
   2 -10 -15   86.79    8.09
   2 -10 -15   74.64    7.24
   2 -10 -14   23.47    3.70
   2 -10 -14   21.05    3.67
   2 -10 -14   22.19    4.60
   2 -10 -14   20.32    4.37
   2 -10 -13    6.37    2.77
   2 -10 -13   11.68    3.06
   2 -10 -13    6.80    3.52
   2 -10 -13   10.97    3.69
   2 -10 -12   79.07    7.10
   2 -10 -12   73.04    5.77
   2 -10 -12   78.39    6.04
   2 -10 -12   73.23    7.16
  -2  10  12   73.85    5.04
   2 -10 -11   41.99    5.32
   2 -10 -11   55.80    5.20
   2 -10 -11   45.30    4.60
   2 -10 -11   44.61    5.43
  -2  10  11   46.70    4.06
   2 -10 -10   87.39    6.18
   2 -10 -10   99.19    6.39
   2 -10 -10   84.88    7.12
  -2  10  10   85.54    5.27
   2 -10  -9    0.52    1.11
   2 -10  -9    3.40    2.11
  -2  10   9    2.66    1.84
   2 -10  -9   -0.62    1.98
   2 -10  -8    3.29    2.17
   2 -10  -8    0.54    1.81
   2 -10  -8    0.75    1.17
  -2  10   8    1.93    1.25
  -2  10   8    4.06    1.84
   2 -10  -7  173.22    9.79
   2 -10  -7  167.14    8.53
   2 -10  -7  171.71    8.57
   2 -10  -7  168.53    5.99
   2 -10  -7  187.73   10.16
  -2  10   7  168.98    7.31
   2 -10  -6  141.50    7.57
  -2  10   6  137.40    6.56
   2 -10  -6  146.11    7.72
   2 -10  -6  151.71    8.93
   2 -10  -6  134.72    8.51
   2 -10  -5    3.04    2.02
   2 -10  -5    0.35    0.48
  -2  10   5    5.14    2.00
   2 -10  -5    1.77    2.11
  -2  10   4 1077.05   22.48
   2 -10  -4 1191.51   27.44
   2 -10  -3 1536.07   31.07
   2 -10  -3 1543.28   30.83
  -2  10   3 1486.93   28.53
   2 -10  -2    7.46    2.39
   2 -10  -2    5.92    2.15
  -2  10   2    6.09    2.00
   2 -10  -2   10.86    2.62
   2 -10  -1  355.29   12.44
   2 -10  -1  371.23    8.78
   2 -10  -1  338.84   13.00
   2 -10  -1  357.63   12.15
   2 -10   0  347.64   11.79
   2 -10   0  341.66    9.24
   2 -10   0  332.75   11.97
  -2  10   0  351.05   11.05
   2 -10   0  327.43   12.58
   2 -10   1  209.86    9.00
   2 -10   1  217.21    7.76
   2 -10   1  206.38    9.41
  -2  10  -1  218.20    8.62
   2 -10   1  203.57    9.62
   2 -10   2  107.02    6.75
   2 -10   2   93.77    6.36
  -2  10  -2  110.84    6.05
   2 -10   2  103.96    6.32
  -2  10  -3  133.08    6.74
   2 -10   3  122.77    7.35
   2 -10   3  133.92    7.20
  -2  10  -4   28.34    3.37
   2 -10   4   27.58    3.83
   2 -10   4   28.02    3.77
  -2  10  -5   15.43    2.72
   2 -10   5   18.34    3.55
   2 -10   5   18.71    3.38
  -2  10  -6   12.16    2.63
   2 -10   6   12.38    2.94
   2 -10   6    9.80    2.58
  -2  10  -7   15.07    2.90
   2 -10   7   13.26    2.95
   2 -10   7   18.06    3.26
   2 -10   8   18.36    3.34
   2 -10   8   22.67    3.58
   2 -10   8   25.33    3.86
  -2  10  -8   12.03    2.73
   2 -10   9   24.41    3.63
   2 -10   9   30.90    4.02
  -2  10  -9   28.03    5.36
  -2  10  -9   23.44    3.27
  -2  10  -9   24.96    2.84
  -2  10  -9   31.00    3.75
  -2  10 -10    4.88    2.17
  -2  10 -10    2.89    3.45
   2 -10  10    3.81    2.62
  -2  10 -10    5.80    2.41
   2 -10  11   10.51    3.34
  -2  10 -11    7.89    2.59
   2 -10  12   11.25    3.65
   2 -10  13   23.51    4.37
   2  -9 -19   18.51    5.21
   2  -9 -19   15.16    4.54
   2  -9 -18    4.13    3.78
   2  -9 -18    6.99    3.52
   2  -9 -17    1.68    3.17
   2  -9 -17    0.12    3.18
   2  -9 -16   79.47    7.51
   2  -9 -16   57.05    6.22
   2  -9 -15   59.51    5.15
   2  -9 -15   45.12    4.30
   2  -9 -15   44.88    5.79
   2  -9 -15   54.03    6.46
   2  -9 -14   20.95    3.40
   2  -9 -14   29.55    4.98
   2  -9 -14   24.42    4.35
   2  -9 -13    0.69    2.06
   2  -9 -13    0.96    2.55
   2  -9 -13    4.07    2.04
   2  -9 -13    3.64    2.88
  -2   9  13    0.12    1.62
   2  -9 -12   13.94    3.69
   2  -9 -12   11.51    2.66
   2  -9 -12   17.10    3.23
   2  -9 -12   14.60    3.76
  -2   9  12   15.08    2.58
   2  -9 -11   85.30    6.95
   2  -9 -11   84.54    5.74
   2  -9 -11   89.60    6.12
   2  -9 -11   82.99    7.07
  -2   9  11   85.19    5.06
   2  -9 -10  114.16    7.89
   2  -9 -10  113.76    6.80
   2  -9 -10  124.77    6.96
   2  -9 -10  129.87    8.41
  -2   9  10  115.75    5.93
   2  -9  -9   69.25    5.22
   2  -9  -9   79.99    5.73
   2  -9  -9   72.18    3.29
  -2   9   9   69.69    4.57
   2  -9  -9   84.65    6.69
   2  -9  -8   19.46    2.83
   2  -9  -8   23.23    3.38
   2  -9  -8   19.17    2.04
  -2   9   8   13.00    0.98
  -2   9   8   22.64    2.78
   2  -9  -7  114.85    6.63
   2  -9  -7  104.91    6.39
   2  -9  -7  107.09    4.50
   2  -9  -7  121.65    8.00
  -2   9   7  112.65    5.74
   2  -9  -6  210.08   10.09
   2  -9  -6  197.38    8.67
   2  -9  -6  197.28    8.66
   2  -9  -6  203.66    6.65
   2  -9  -6  216.44   10.34
  -2   9   6  192.87    7.57
  -2   9   5  411.31   11.73
   2  -9  -5  430.93   13.25
   2  -9  -5  477.27   15.54
   2  -9  -5  468.35   15.25
  -2   9   4  637.95   14.71
   2  -9  -4  699.59   18.66
   2  -9  -3  293.35   10.60
   2  -9  -3  304.89   11.86
  -2   9   3  295.83    9.47
   2  -9  -3  281.53   10.26
   2  -9  -2  103.57    6.16
   2  -9  -2  120.46    7.37
  -2   9   2   98.41    5.43
   2  -9  -2  110.27    6.19
   2  -9  -1  596.41   15.96
   2  -9  -1  583.58   11.59
   2  -9  -1  563.60   15.29
   2  -9  -1  574.95   16.87
   2  -9   0  209.98    8.86
   2  -9   0  207.63    6.70
   2  -9   0  213.64    9.49
   2  -9   0  214.93    8.65
   2  -9   1  172.99    7.83
   2  -9   1  174.26    6.77
   2  -9   1  181.66    8.25
  -2   9  -1  186.70    7.48
   2  -9   1  169.30    8.42
   2  -9   2  196.86    8.24
   2  -9   2  179.65    7.45
   2  -9   2  191.24    8.54
  -2   9  -2  206.02    7.92
   2  -9   2  168.63    8.34
   2  -9   3  309.40   11.20
   2  -9   3  310.42   10.66
  -2   9  -3  325.89   10.27
   2  -9   4  147.00    7.70
   2  -9   4  159.52    7.40
  -2   9  -4  145.98    6.78
   2  -9   5  169.79    8.29
   2  -9   5  169.90    7.84
  -2   9  -5  182.30    7.57
   2  -9   6   32.41    3.87
  -2   9  -6   30.28    3.23
   2  -9   6   36.77    3.87
  -2   9  -7    4.37    1.75
  -2   9  -7    3.20    1.82
   2  -9   7    6.21    2.42
   2  -9   8  124.51    7.04
   2  -9   8  121.07    6.74
  -2   9  -8  119.09    6.09
   2  -9   8  120.68    6.85
   2  -9   9    5.96    2.33
  -2   9  -9    4.41    3.49
   2  -9   9    7.92    2.53
  -2   9  -9    7.20    2.05
  -2   9  -9    8.60    2.38
   2  -9   9    9.69    2.98
  -2   9 -10    8.08    2.31
  -2   9 -10   14.76    4.28
   2  -9  10   12.50    3.23
  -2   9 -10   13.83    2.15
  -2   9 -10   12.18    2.59
   2  -9  11   21.22    3.68
  -2   9 -11   23.07    3.15
   2  -9  12   12.88    3.56
  -2   9 -12    6.48    2.39
   2  -9  13   12.41    3.71
   2  -8 -20   13.63    4.73
   2  -8 -19   53.79    6.90
   2  -8 -18   13.89    4.44
   2  -8 -18    6.51    3.85
   2  -8 -17    5.02    3.34
   2  -8 -17    2.76    2.76
   2  -8 -16  177.69   10.90
   2  -8 -16  173.99   10.24
   2  -8 -15   13.31    2.77
   2  -8 -15   19.81    3.29
   2  -8 -15   15.87    4.39
   2  -8 -15   13.82    3.81
   2  -8 -14   64.82    5.03
   2  -8 -14   59.63    4.46
   2  -8 -14   70.22    6.57
   2  -8 -14   61.22    6.11
   2  -8 -13   -0.40    2.23
   2  -8 -13    2.47    1.98
   2  -8 -13    3.23    2.10
   2  -8 -13    4.67    2.75
  -2   8  13    0.26    1.40
  -2   8  12    8.44    2.13
   2  -8 -12    7.58    2.48
   2  -8 -12    7.36    2.86
   2  -8 -12   10.33    2.45
   2  -8 -12   10.30    3.26
  -2   8  12    8.01    2.02
   2  -8 -11   -0.89    1.97
   2  -8 -11    2.10    1.96
   2  -8 -11    3.05    2.23
  -2   8  11    3.00    1.55
   2  -8 -10   25.39    4.01
   2  -8 -10   23.67    3.31
   2  -8 -10   20.49    3.07
   2  -8 -10   21.51    3.72
  -2   8  10   20.61    2.66
  -2   8   9    5.79    1.70
  -2   8   9    4.17    1.27
   2  -8  -9    2.73    1.63
   2  -8  -9    3.88    1.97
   2  -8  -9    4.91    1.35
   2  -8  -9    4.66    2.53
   2  -8  -9    7.09    2.35
  -2   8   8    3.93    1.00
   2  -8  -8    0.38    1.90
   2  -8  -8    1.07    1.68
   2  -8  -8    0.62    0.99
  -2   8   8    4.11    1.73
   2  -8  -8   -0.08    1.79
   2  -8  -7   55.19    4.53
   2  -8  -7   55.50    4.47
   2  -8  -7   49.04    2.89
  -2   8   7   43.04    1.79
  -2   8   7   57.12    3.93
   2  -8  -6   21.80    3.43
   2  -8  -6   24.44    3.11
   2  -8  -6   20.96    2.98
   2  -8  -6   20.01    2.11
   2  -8  -6   22.92    3.59
  -2   8   6   21.48    2.51
   2  -8  -5  352.90   11.24
   2  -8  -5  358.97   12.73
   2  -8  -5  375.73   13.14
  -2   8   5  326.89    9.91
   2  -8  -5  343.66   11.18
   2  -8  -4  420.82   13.66
   2  -8  -4  431.79   13.97
   2  -8  -3   42.20    3.76
  -2   8   3   38.94    3.29
   2  -8  -3   40.83    4.22
  -2   8   3   35.57    2.70
   2  -8  -2  193.73    8.05
   2  -8  -2  202.27    8.06
  -2   8   2  204.82    7.45
   2  -8  -2  216.95    9.31
   2  -8  -1  200.32    5.45
   2  -8  -1  190.05    7.93
   2  -8  -1  195.69    7.84
  -2   8   1  179.98    7.07
   2  -8  -1  203.37    9.06
   2  -8   0   38.44    3.71
   2  -8   0   44.44    3.80
   2  -8   0   40.92    2.75
   2  -8   0   45.33    4.29
   2  -8   1 1080.08   20.67
   2  -8   1 1108.18   23.06
   2  -8   1 1052.69   22.01
  -2   8  -1 1129.75   21.65
   2  -8   1 1048.25   23.34
   2  -8   2  136.77    6.30
   2  -8   2  146.24    7.01
   2  -8   2  138.90    6.54
  -2   8  -2  150.55    6.39
   2  -8   2  133.99    6.94
   2  -8   3   33.92    3.50
   2  -8   3   37.37    3.75
   2  -8   3   39.98    3.62
  -2   8  -3   38.29    3.36
  -2   8  -3   38.99    3.51
   2  -8   4   77.19    5.27
   2  -8   4   82.07    5.11
  -2   8  -4   80.23    4.75
  -2   8  -4   68.91    4.50
   2  -8   5  130.89    6.89
   2  -8   5  132.88    6.46
  -2   8  -5  135.92    6.17
  -2   8  -5  130.61    5.96
   2  -8   6    2.66    1.82
   2  -8   6    5.96    2.20
  -2   8  -6    2.04    1.68
  -2   8  -6    4.08    1.83
   2  -8   7    5.81    2.08
   2  -8   7   11.74    2.41
  -2   8  -7   12.38    2.27
  -2   8  -7   12.80    2.28
   2  -8   8  101.33    6.13
   2  -8   8   97.82    5.74
   2  -8   8  102.94    6.24
  -2   8  -8   95.02    4.77
  -2   8  -8  105.75    5.45
   2  -8   9   13.00    3.05
  -2   8  -9    7.99    3.04
   2  -8   9    7.32    2.13
   2  -8   9   12.72    2.82
  -2   8  -9   11.75    2.34
  -2   8  -9    9.95    2.19
  -2   8  -9    9.80    1.97
   2  -8  10   -0.08    2.18
  -2   8 -10    4.58    3.01
   2  -8  10    0.72    1.96
  -2   8 -10    0.69    1.68
  -2   8 -10    1.53    0.98
  -2   8 -10    0.74    1.47
  -2   8 -10    2.37    1.65
  -2   8 -10    0.73    1.11
   2  -8  11   20.68    3.58
  -2   8 -11   21.71    2.69
  -2   8 -11   18.67    2.85
   2  -8  12   11.97    3.54
  -2   8 -12    6.92    2.32
  -2   8 -13   25.99    3.47
   2  -8  13   31.34    4.67
   2  -8  14    3.40    2.81
   2  -7 -20   18.23    5.07
   2  -7 -19   34.70    6.10
   2  -7 -19   36.79    5.82
   2  -7 -18    0.27    3.48
   2  -7 -18    6.70    3.62
   2  -7 -18   10.91    4.27
   2  -7 -17    9.66    3.70
   2  -7 -17    9.63    3.28
   2  -7 -17   10.40    3.87
   2  -7 -16  113.95    8.98
   2  -7 -16  120.10    8.68
   2  -7 -16  122.44    8.28
   2  -7 -15   13.08    3.94
   2  -7 -15    4.83    2.13
   2  -7 -15   14.80    4.24
   2  -7 -15    5.28    2.86
   2  -7 -14  115.58    8.56
   2  -7 -14  117.92    6.24
   2  -7 -14  117.66    5.64
   2  -7 -14  128.94    8.58
   2  -7 -14  127.20    8.06
   2  -7 -13    3.12    2.44
   2  -7 -13    3.44    2.77
   2  -7 -13    6.12    2.23
  -2   7  13    3.27    1.45
   2  -7 -13    2.47    2.65
   2  -7 -13    4.86    1.98
  -2   7  12    0.47    1.37
   2  -7 -12   -0.71    2.33
   2  -7 -12   -0.32    1.55
   2  -7 -12    0.44    1.79
   2  -7 -12    1.99    2.40
  -2   7  12    3.10    1.52
   2  -7 -11  145.10    8.24
   2  -7 -11  141.07    7.00
  -2   7  11  140.30    5.89
   2  -7 -11  139.73    6.57
   2  -7 -11  143.08    8.52
  -2   7  11  140.26    6.15
  -2   7  10   81.68    4.51
  -2   7  10   73.86    4.30
   2  -7 -10   89.57    5.53
   2  -7 -10   83.75    5.18
   2  -7 -10   89.38    6.65
   2  -7 -10   86.52    6.39
  -2   7   9    6.73    1.76
  -2   7   9    4.33    1.45
   2  -7  -9    5.34    1.92
   2  -7  -9    2.90    1.55
   2  -7  -9    5.03    1.36
   2  -7  -9    7.76    2.58
   2  -7  -9    3.07    2.01
  -2   7   8  118.68    5.43
  -2   7   8  112.96    4.37
   2  -7  -8  120.15    6.24
   2  -7  -8  123.91    6.25
   2  -7  -8  111.46    4.43
   2  -7  -8  117.79    7.19
   2  -7  -8  117.62    7.02
   2  -7  -7   74.68    4.84
   2  -7  -7   81.53    5.02
   2  -7  -7   75.92    3.59
  -2   7   7   76.50    3.07
  -2   7   7   77.25    4.45
   2  -7  -6   13.23    2.40
   2  -7  -6   12.86    2.37
   2  -7  -6   13.07    1.64
  -2   7   6   11.99    0.95
  -2   7   6   11.46    1.93
   2  -7  -5  274.66   10.60
   2  -7  -5  265.91    9.24
   2  -7  -5  283.24    7.51
   2  -7  -5  298.76   11.09
  -2   7   5  250.61    8.19
   2  -7  -5  256.63    9.05
  -2   7   4  232.92    7.85
   2  -7  -4  250.50    9.87
   2  -7  -3  196.87    8.53
  -2   7   3  187.57    6.85
   2  -7  -2  311.63   10.10
  -2   7   2  338.36    9.49
   2  -7  -2  336.52   11.33
   2  -7  -2  334.99   10.18
   2  -7  -1   59.27    4.10
  -2   7   1   56.15    3.75
   2  -7  -1   55.67    4.10
   2  -7  -1   63.30    2.66
   2  -7  -1   62.19    4.78
  -2   7   1   52.02    3.23
  -2   7   1   54.57    4.01
   2  -7   0   25.15    2.15
   2  -7   0   24.76    3.11
   2  -7   0   24.32    2.90
   2  -7   0   25.13    2.80
  -2   7   0   19.37    2.79
  -2   7   0   22.56    2.60
   2  -7   1  579.17   13.11
   2  -7   1  593.29   14.20
   2  -7   1  614.34   14.89
  -2   7  -1  593.53   15.11
   2  -7   1  591.41   15.31
  -2   7  -1  580.11   14.07
   2  -7   2   47.25    3.56
   2  -7   2   42.35    3.38
   2  -7   2   41.50    3.53
  -2   7  -2   50.86    3.48
   2  -7   2   43.48    3.87
  -2   7  -2   47.81    3.65
   2  -7   3   12.01    2.08
   2  -7   3   10.10    2.16
   2  -7   3   11.00    2.23
  -2   7  -3   11.74    2.11
  -2   7  -3   13.23    2.16
   2  -7   4  127.83    6.29
  -2   7  -4  122.96    5.64
   2  -7   4  130.21    6.01
  -2   7  -4  124.67    5.65
   2  -7   5   94.67    5.51
  -2   7  -5   96.89    4.96
   2  -7   5   97.75    5.21
  -2   7  -5  101.29    5.02
   2  -7   6    0.87    1.62
  -2   7  -6    0.26    1.24
   2  -7   6    2.18    1.93
  -2   7  -6    4.60    1.72
   2  -7   7   63.40    4.50
  -2   7  -7   61.06    3.89
  -2   7  -7   64.22    4.06
   2  -7   7   65.43    4.45
  -2   7  -8   -1.11    1.38
  -2   7  -8    1.13    2.51
   2  -7   8    3.43    2.02
   2  -7   8    2.25    1.86
   2  -7   8    6.68    2.30
  -2   7  -8    4.10    1.97
  -2   7  -8    2.83    1.48
  -2   7  -9   73.17    4.30
   2  -7   9   71.84    5.41
  -2   7  -9   80.89    7.02
   2  -7   9   82.17    5.00
  -2   7  -9   74.78    4.83
  -2   7  -9   76.25    4.51
  -2   7  -9   76.31    4.14
  -2   7 -10    2.03    1.46
   2  -7  10    3.92    2.29
  -2   7 -10    0.45    2.64
   2  -7  10    0.63    1.70
   2  -7  10    2.96    1.80
  -2   7 -10    2.22    1.54
  -2   7 -10    3.64    1.70
  -2   7 -10    2.00    0.95
  -2   7 -11    1.50    1.11
  -2   7 -11    0.91    1.34
  -2   7 -11    0.17    1.60
   2  -7  11   -1.28    2.25
  -2   7 -11    1.53    1.45
  -2   7 -11    2.81    0.99
   2  -7  12  120.17    7.75
  -2   7 -12  109.31    6.23
  -2   7 -13   20.20    3.17
   2  -7  13   22.14    4.16
  -2   7 -14   -1.91    2.01
   2  -7  14    2.05    2.96
   2  -7  15    1.14    3.20
   2  -6 -19    9.06    4.07
   2  -6 -19   11.38    4.39
   2  -6 -18    6.44    3.86
   2  -6 -18   13.05    4.26
   2  -6 -17   27.36    5.25
   2  -6 -17   32.25    4.55
   2  -6 -17   17.39    4.07
   2  -6 -16   34.37    5.39
   2  -6 -16   33.79    4.62
   2  -6 -16   35.32    5.05
   2  -6 -15   41.47    5.45
   2  -6 -15   39.78    5.13
   2  -6 -15   36.47    4.57
  -2   6  14  209.00    8.19
   2  -6 -14  188.91   10.51
   2  -6 -14  185.21    6.41
   2  -6 -14  191.57    7.30
   2  -6 -14  192.59   10.16
   2  -6 -14  202.34    9.81
  -2   6  13   40.68    3.63
   2  -6 -13   35.32    3.42
   2  -6 -13   43.65    5.20
   2  -6 -13   39.56    3.19
   2  -6 -13   35.22    4.65
   2  -6 -13   40.02    4.52
  -2   6  12    1.89    1.36
  -2   6  12    2.94    1.34
  -2   6  12    2.64    1.70
   2  -6 -12    1.68    2.41
   2  -6 -12    3.01    1.55
   2  -6 -12    3.68    2.02
   2  -6 -12    1.06    2.14
  -2   6  12    2.17    0.88
   2  -6 -12    4.95    2.26
  -2   6  11   10.81    1.87
  -2   6  11   11.59    1.76
  -2   6  11    8.81    1.70
  -2   6  11   11.07    2.04
   2  -6 -11    3.76    2.35
  -2   6  11   11.36    1.70
  -2   6  11   12.05    1.65
   2  -6 -11    6.69    2.03
  -2   6  11    7.78    1.25
   2  -6 -11    7.08    2.50
   2  -6 -11    8.22    2.61
  -2   6  10    6.00    1.62
  -2   6  10    4.55    1.35
  -2   6  10    9.62    1.72
  -2   6  10    7.35    1.81
   2  -6 -10    8.21    2.18
  -2   6  10    8.95    1.60
   2  -6 -10    7.17    2.32
  -2   6  10    6.93    1.46
   2  -6 -10   10.46    2.03
   2  -6 -10    8.94    2.77
   2  -6 -10   10.44    2.63
  -2   6   9    0.59    1.08
  -2   6   9    0.47    1.21
  -2   6   9    2.44    1.32
   2  -6  -9    2.88    1.79
  -2   6   9    2.20    1.25
   2  -6  -9   -1.14    1.52
   2  -6  -9    0.65    1.11
   2  -6  -9    2.58    1.74
   2  -6  -9    1.00    1.73
  -2   6   8  369.91    9.91
  -2   6   8  356.82    9.24
  -2   6   8  372.05    9.34
   2  -6  -8  382.72   11.13
   2  -6  -8  369.41   10.74
  -2   6   8  377.79    9.21
   2  -6  -8  363.33    8.96
   2  -6  -8  368.97   12.51
   2  -6  -8  366.98   12.40
  -2   6   7   69.69    3.98
  -2   6   7   70.64    3.34
  -2   6   7   73.00    3.79
   2  -6  -7   69.13    4.55
   2  -6  -7   76.05    4.56
  -2   6   7   69.81    3.69
   2  -6  -7   70.66    3.46
   2  -6  -7   70.79    5.32
   2  -6  -7   66.88    4.98
  -2   6   6   12.52    1.82
  -2   6   6   11.50    1.99
   2  -6  -6   13.30    2.30
   2  -6  -6   11.52    2.11
  -2   6   6   12.06    1.76
   2  -6  -6   13.38    1.64
  -2   6   6   11.31    1.24
  -2   6   6   11.95    1.90
  -2   6   5  100.64    4.54
   2  -6  -5   99.73    5.19
  -2   6   5  103.55    5.03
  -2   6   5   98.60    4.45
   2  -6  -5   98.59    5.09
   2  -6  -5  106.03    4.14
  -2   6   5   89.60    4.51
  -2   6   5   94.40    2.43
  -2   6   4  381.87    9.58
  -2   6   4  359.08    9.78
  -2   6   4  375.72    9.54
   2  -6  -4  406.73   12.37
  -2   6   4  444.35   12.16
  -2   6   4  417.17   11.16
   2  -6  -4  401.48   12.17
  -2   6   3  883.06   16.83
  -2   6   3  854.35   17.27
  -2   6   3  848.20   16.75
   2  -6  -3  924.67   20.29
  -2   6   3  953.36   19.51
  -2   6   3  933.80   18.69
   2  -6  -3  901.46   19.92
  -2   6   2  770.74   15.04
   2  -6  -2  734.43   16.17
  -2   6   2  746.26   15.48
   2  -6  -2  742.20   16.36
  -2   6   2  739.46   15.06
   2  -6  -2  797.04   18.06
   2  -6  -1    1.74    1.41
   2  -6  -1    4.79    1.46
  -2   6   1    3.46    1.21
  -2   6   1    3.46    1.35
   2  -6  -1    2.55    0.69
   2  -6  -1    4.23    1.57
  -2   6   1    3.84    1.26
   2  -6   0   37.09    3.10
   2  -6   0   38.78    2.37
  -2   6   0   33.44    2.48
  -2   6   0   32.95    2.99
   2  -6   0   34.30    3.34
   2  -6   0   32.06    3.01
   2  -6   1  255.05    8.10
   2  -6   1  256.92    8.44
   2  -6   1  249.48    7.43
  -2   6  -1  250.77    8.19
  -2   6  -1  272.98    7.57
   2  -6   1  242.09    8.68
   2  -6   2   52.99    3.60
   2  -6   2   61.14    3.78
  -2   6  -2   66.85    3.75
   2  -6   2   60.83    4.06
  -2   6  -2   59.21    3.47
  -2   6  -2   60.16    3.39
  -2   6  -2   56.89    3.71
   2  -6   2   54.92    3.95
   2  -6   3    1.28    1.26
   2  -6   3   -0.83    1.31
  -2   6  -3    1.72    1.14
   2  -6   3    0.44    1.23
  -2   6  -3    1.37    1.09
  -2   6  -3    0.30    1.11
   2  -6   4   99.76    4.88
   2  -6   4   89.21    5.40
   2  -6   4   95.74    5.11
  -2   6  -4   95.33    4.34
  -2   6  -4   95.01    4.73
  -2   6  -4   91.74    4.55
  -2   6  -5   76.35    3.80
   2  -6   5   72.50    4.49
  -2   6  -5   72.98    4.11
   2  -6   5   74.45    4.23
  -2   6  -5   76.64    4.14
  -2   6  -6    3.09    1.29
   2  -6   6    1.02    1.28
  -2   6  -6    0.16    1.18
   2  -6   6    3.65    1.62
  -2   6  -6    1.11    1.07
  -2   6  -7   96.71    4.18
   2  -6   7   98.06    5.31
  -2   6  -7   89.67    4.53
  -2   6  -7   90.73    4.49
  -2   6  -7   94.70    4.35
   2  -6   7   97.88    4.98
  -2   6  -8    4.99    1.46
  -2   6  -8    8.26    1.49
  -2   6  -8    4.00    2.42
   2  -6   8    5.42    2.06
   2  -6   8    9.04    2.08
   2  -6   8    6.80    1.96
  -2   6  -8    7.53    1.33
  -2   6  -8    7.44    1.72
  -2   6  -8    4.21    1.57
  -2   6  -9  160.73    5.97
   2  -6   9  152.56    7.52
  -2   6  -9  156.67    9.20
   2  -6   9  161.34    6.54
  -2   6  -9  158.99    5.20
   2  -6   9  161.06    6.78
  -2   6  -9  158.12    6.84
  -2   6  -9  157.92    5.33
  -2   6  -9  154.98    5.98
  -2   6  -9  161.08    5.95
  -2   6  -9  157.28    5.02
  -2   6 -10   53.54    3.30
   2  -6  10   60.64    5.03
  -2   6 -10   53.04    5.71
   2  -6  10   54.93    3.84
   2  -6  10   54.33    3.91
  -2   6 -10   51.52    2.81
  -2   6 -10   55.29    4.10
  -2   6 -10   55.99    3.44
  -2   6 -10   53.43    2.85
  -2   6 -10   48.45    3.12
  -2   6 -10   47.19    2.56
  -2   6 -11    8.87    1.59
  -2   6 -11    9.97    1.32
  -2   6 -11    9.18    2.24
  -2   6 -11   10.70    3.55
   2  -6  11    9.89    2.85
  -2   6 -11    8.94    1.61
  -2   6 -11    8.12    1.20
   2  -6  12   65.38    5.72
  -2   6 -12   51.51    2.71
  -2   6 -12   58.47    4.62
  -2   6 -13   18.80    3.03
   2  -6  13   21.48    3.96
  -2   6 -14    1.06    2.13
   2  -6  14    3.21    2.93
  -2   6 -15    5.69    2.51
   2  -6  15    5.83    3.50
   2  -5 -19    4.32    3.44
   2  -5 -19   10.10    4.28
   2  -5 -18   15.14    4.06
   2  -5 -18   12.62    4.43
  -2   5  18   19.37    3.63
   2  -5 -17    6.55    3.65
   2  -5 -17   12.15    3.97
   2  -5 -17   11.85    3.41
  -2   5  17    9.19    2.87
   2  -5 -16    1.87    3.06
   2  -5 -16    4.78    3.18
   2  -5 -16   -2.76    2.33
  -2   5  16   -2.81    2.33
   2  -5 -15   43.52    5.39
   2  -5 -15   45.20    5.09
   2  -5 -15   38.09    4.46
  -2   5  15   47.97    4.34
   2  -5 -14   37.46    4.94
  -2   5  14   43.07    4.04
   2  -5 -14   43.92    4.98
   2  -5 -14   41.80    4.49
   2  -5 -13    6.87    1.53
  -2   5  13    7.92    2.32
   2  -5 -13    4.86    2.67
   2  -5 -13    7.61    1.92
   2  -5 -13    2.78    2.55
   2  -5 -13    6.77    2.45
  -2   5  12  133.69    4.86
  -2   5  12  140.98    4.87
  -2   5  12  155.34    6.57
   2  -5 -12  131.35    8.18
   2  -5 -12  138.55    6.11
   2  -5 -12  133.45    5.27
   2  -5 -12  130.29    7.78
  -2   5  12  126.45    4.39
   2  -5 -12  138.71    7.52
  -2   5  11  155.60    5.47
  -2   5  11  154.65    5.20
  -2   5  11  156.45    5.39
  -2   5  11  169.86    6.53
   2  -5 -11  155.48    8.46
  -2   5  11  165.11    5.33
   2  -5 -11  162.53    6.83
   2  -5 -11  158.74    6.01
  -2   5  11  154.47    4.73
  -2   5  11  151.82    5.50
   2  -5 -11  149.42    8.07
  -2   5  11  150.26    4.89
   2  -5 -11  159.79    7.91
  -2   5  10   61.63    3.49
  -2   5  10   66.28    3.51
  -2   5  10   59.16    3.28
  -2   5  10   67.86    3.92
  -2   5  10   61.37    4.38
   2  -5 -10   67.29    4.34
  -2   5  10   71.27    3.52
   2  -5 -10   63.75    5.21
  -2   5  10   63.81    3.07
   2  -5 -10   70.63    4.04
  -2   5  10   66.62    3.37
   2  -5 -10   70.24    5.46
   2  -5 -10   68.12    5.09
  -2   5   9    3.67    1.40
  -2   5   9    2.25    1.07
  -2   5   9    1.50    1.39
  -2   5   9    2.92    1.33
   2  -5  -9    3.16    2.01
  -2   5   9    3.46    1.25
   2  -5  -9    2.63    1.48
   2  -5  -9    2.97    1.49
  -2   5   9    4.88    1.30
  -2   5   9    3.34    1.18
   2  -5  -9    5.97    2.33
   2  -5  -9    1.23    1.64
  -2   5   8  219.86    6.83
  -2   5   8  209.34    7.17
  -2   5   8  211.11    6.25
   2  -5  -8  241.65    9.32
  -2   5   8  226.83    6.68
   2  -5  -8  217.80    7.84
   2  -5  -8  222.09    7.48
  -2   5   8  221.68    6.32
   2  -5  -8  213.97    6.80
  -2   5   8  213.42    5.76
   2  -5  -8  223.62    9.10
   2  -5  -8  221.92    8.84
  -2   5   7   17.53    1.96
  -2   5   7   17.76    1.97
  -2   5   7   17.97    1.59
   2  -5  -7   21.20    2.60
  -2   5   7   16.98    1.85
  -2   5   7   14.76    2.18
  -2   5   7   17.90    1.90
   2  -5  -7   17.28    2.18
   2  -5  -7   17.40    1.98
   2  -5  -7   21.13    2.93
   2  -5  -7   16.41    2.38
  -2   5   7   17.76    2.28
  -2   5   6 1299.97   22.06
  -2   5   6 1202.04   19.22
  -2   5   6 1240.02   20.44
  -2   5   6 1315.78   21.73
  -2   5   6 1292.66   23.46
   2  -5  -6 1236.47   23.14
   2  -5  -6 1224.50   22.83
  -2   5   6 1212.03   21.05
   2  -5  -6 1217.86   20.81
  -2   5   6 1283.47   23.99
  -2   5   6 1211.22   22.96
   2  -5  -6 1238.08   24.79
  -2   5   5    5.35    1.42
  -2   5   5    3.03    0.80
   2  -5  -5    0.87    1.10
  -2   5   5    2.58    1.27
  -2   5   5    1.64    1.10
  -2   5   5    2.94    1.14
   2  -5  -5    3.30    1.40
   2  -5  -5    0.97    0.87
  -2   5   5    2.30    1.54
  -2   5   5    2.56    1.33
  -2   5   4 1028.90   19.30
   2  -5  -4  917.44   18.61
  -2   5   4  978.68   17.60
  -2   5   4  977.74   18.33
  -2   5   4  943.35   17.38
   2  -5  -4  925.64   18.56
   2  -5  -4  948.07   16.80
  -2   5   4 1047.39   20.24
  -2   5   4  936.15   17.83
  -2   5   3 2733.27   41.33
  -2   5   3 2590.59   41.55
  -2   5   3 2691.69   41.24
   2  -5  -3 2850.58   44.96
  -2   5   3 2921.44   44.19
  -2   5   3 2862.83   43.35
   2  -5  -3 2765.19   44.61
   2  -5  -2   16.88    2.04
  -2   5   2   17.20    1.84
  -2   5   2   18.00    1.93
  -2   5   2   16.48    1.79
   2  -5  -2   17.91    2.02
  -2   5   2   18.04    2.30
  -2   5   2   16.19    2.02
   2  -5  -2   18.02    2.42
   2  -5  -1   48.97    1.87
  -2   5   1   47.54    2.88
   2  -5  -1   47.47    3.27
  -2   5   1   49.20    3.07
   2  -5  -1   40.42    3.11
  -2   5   1   51.01    3.00
  -2   5   1   53.69    3.80
   2  -5  -1   52.33    3.73
   2  -5   0    8.18    1.69
   2  -5   0    5.27    1.37
  -2   5   0    5.30    1.28
   2  -5   0    6.91    1.17
  -2   5   0    6.40    1.40
   2  -5   0    7.58    1.53
  -2   5   0    6.33    1.25
   2  -5   1    3.78    1.34
   2  -5   1    2.76    1.31
   2  -5   1    3.72    1.17
  -2   5  -1    0.67    0.99
   2  -5   1    2.71    1.19
   2  -5   2    2.16    1.17
  -2   5  -2    2.52    1.04
   2  -5   2    1.48    1.16
   2  -5   2    1.34    1.16
   2  -5   2    1.45    1.11
  -2   5  -2   -0.28    0.87
  -2   5  -2    1.26    1.03
  -2   5  -2    0.55    1.03
  -2   5  -2    1.12    0.85
   2  -5   3    7.76    1.58
   2  -5   3    5.17    1.56
  -2   5  -3    4.30    1.24
   2  -5   3    4.16    1.38
  -2   5  -3    4.51    1.31
  -2   5  -3    4.18    1.46
  -2   5  -3    4.98    1.11
   2  -5   4  353.36    9.21
   2  -5   4  330.34   10.51
  -2   5  -4  353.16    8.61
   2  -5   4  350.23    9.74
  -2   5  -4  356.29    9.03
  -2   5  -4  326.56    9.15
   2  -5   5  154.52    5.77
   2  -5   5  143.42    7.13
  -2   5  -5  158.45    5.33
   2  -5   5  154.10    6.20
  -2   5  -5  146.50    5.74
  -2   5  -5  153.40    5.57
  -2   5  -6    1.30    1.16
   2  -5   6    2.66    1.26
  -2   5  -6    3.93    1.20
  -2   5  -6    1.53    1.09
   2  -5   6    6.10    1.56
  -2   5  -7   50.19    3.10
  -2   5  -7   46.81    4.41
   2  -5   7   46.67    3.66
   2  -5   7   53.76    3.46
  -2   5  -7   48.70    2.76
   2  -5   7   51.72    3.66
  -2   5  -7   49.60    3.21
  -2   5  -7   47.07    3.22
  -2   5  -8   44.95    2.96
   2  -5   8   50.79    4.20
  -2   5  -8   54.57    5.17
   2  -5   8   57.31    3.65
  -2   5  -8   55.35    2.88
   2  -5   8   56.68    3.80
  -2   5  -8   54.53    3.89
  -2   5  -8   48.75    3.20
  -2   5  -8   50.36    2.97
  -2   5  -8   51.91    3.42
  -2   5  -9  275.96    7.51
  -2   5  -9  265.61   11.69
   2  -5   9  269.36    9.85
   2  -5   9  273.80    8.18
  -2   5  -9  276.42    6.76
   2  -5   9  271.50    8.45
  -2   5  -9  258.80    8.77
  -2   5  -9  273.02    6.89
  -2   5  -9  269.76    7.58
  -2   5  -9  270.62    7.94
  -2   5  -9  269.58    6.80
  -2   5 -10   38.22    2.56
   2  -5  10   36.48    3.96
  -2   5 -10   30.54    4.49
   2  -5  10   32.98    2.92
   2  -5  10   31.16    2.76
  -2   5 -10   34.88    2.15
  -2   5 -10   34.77    3.36
  -2   5 -10   33.63    2.48
  -2   5 -10   36.52    2.16
  -2   5 -10   34.64    2.82
  -2   5 -10   31.49    2.08
  -2   5 -11   28.22    2.05
  -2   5 -11   28.09    1.81
  -2   5 -11   31.63    4.77
   2  -5  11   35.06    4.05
   2  -5  11   27.15    2.56
  -2   5 -11   31.06    1.91
  -2   5 -11   33.61    3.49
  -2   5 -11   29.81    2.11
  -2   5 -11   28.16    1.77
  -2   5 -11   28.49    2.02
  -2   5 -11   33.83    2.68
  -2   5 -12   53.59    2.00
  -2   5 -12   46.41    2.18
  -2   5 -12   64.75    4.76
  -2   5 -12   47.07    2.21
  -2   5 -12   57.25    2.65
   2  -5  12   72.78    5.87
  -2   5 -13    3.85    2.16
   2  -5  13    2.81    2.75
  -2   5 -14   18.42    3.16
  -2   5 -15    0.28    2.20
  -2   5 -16   11.75    3.08
  -2   5 -16   13.65    5.29
   2  -4 -19    6.28    4.11
  -2   4  19    6.12    3.11
   2  -4 -18   18.01    4.44
   2  -4 -18    9.71    4.21
  -2   4  18   15.04    3.59
   2  -4 -17   20.33    4.23
   2  -4 -17   11.94    3.88
  -2   4  17   18.57    3.66
   2  -4 -16    2.32    2.77
   2  -4 -16    4.15    2.58
   2  -4 -16    8.74    3.06
  -2   4  16    3.05    2.35
   2  -4 -15   39.08    5.17
   2  -4 -15   35.36    4.31
   2  -4 -15   37.16    4.11
  -2   4  15   41.80    4.33
   2  -4 -14    4.50    2.70
   2  -4 -14    5.13    2.52
   2  -4 -14    2.01    2.04
  -2   4  14    9.43    2.44
   2  -4 -13    5.43    2.60
  -2   4  13    9.44    2.40
   2  -4 -13    5.99    2.25
  -2   4  13    6.30    1.26
   2  -4 -13    6.81    2.22
  -2   4  12    5.44    1.13
   2  -4 -12    5.31    1.23
  -2   4  12    6.16    1.09
  -2   4  12    7.94    2.12
   2  -4 -12    4.06    2.69
   2  -4 -12    1.91    1.84
  -2   4  12    3.60    1.08
   2  -4 -12    2.93    1.83
  -2   4  11   64.12    3.09
  -2   4  11   56.59    2.80
  -2   4  11   64.23    3.05
  -2   4  11   72.17    4.50
  -2   4  11   70.70    3.33
   2  -4 -11   66.76    5.67
  -2   4  11   65.13    2.61
   2  -4 -11   71.86    3.59
  -2   4  11   79.73    4.37
   2  -4 -11   78.70    4.33
   2  -4 -11   67.95    5.25
  -2   4  11   60.81    3.08
   2  -4 -11   68.51    5.00
  -2   4  10   54.99    2.95
  -2   4  10   55.25    2.89
  -2   4  10   50.61    2.71
  -2   4  10   60.25    3.84
   2  -4 -10   58.07    4.86
   2  -4 -10   53.99    3.65
  -2   4  10   61.19    3.09
  -2   4  10   56.19    2.51
   2  -4 -10   51.33    3.12
  -2   4  10   53.95    3.46
   2  -4 -10   60.00    4.84
  -2   4  10   52.21    2.83
   2  -4 -10   56.59    4.35
  -2   4   9   95.79    4.03
  -2   4   9   96.29    3.99
  -2   4   9   91.99    5.26
  -2   4   9  105.21    4.69
  -2   4   9  104.21    4.18
   2  -4  -9  100.95    5.01
   2  -4  -9   94.76    5.90
  -2   4   9   99.97    3.61
   2  -4  -9   97.82    4.43
  -2   4   9  100.03    4.41
   2  -4  -9  101.77    6.01
   2  -4  -9   94.51    5.52
  -2   4   9   96.48    4.75
  -2   4   8   99.56    4.18
  -2   4   8   96.63    4.08
  -2   4   8  103.51    5.21
  -2   4   8  100.16    4.34
  -2   4   8  105.38    4.26
   2  -4  -8  107.87    5.99
   2  -4  -8  113.37    5.28
  -2   4   8   99.14    3.78
  -2   4   8  108.71    4.33
   2  -4  -8  114.41    5.14
  -2   4   8   93.56    4.90
   2  -4  -8  103.51    5.85
  -2   4   8  106.23    4.88
   2  -4  -8  101.02    5.62
  -2   4   7  257.21    7.13
  -2   4   7  259.21    7.00
  -2   4   7  226.52    7.45
  -2   4   7  254.65    8.39
  -2   4   7  265.87    6.78
   2  -4  -7  235.94    7.82
   2  -4  -7  272.50    9.15
  -2   4   7  262.70    7.05
   2  -4  -7  259.39    7.61
  -2   4   7  258.67    6.57
  -2   4   7  232.05    6.43
   2  -4  -7  234.24    7.29
  -2   4   7  254.81    8.16
   2  -4  -7  248.37    8.94
   2  -4  -7  240.05    8.54
  -2   4   7  254.20    7.78
  -2   4   6 1289.82   22.19
  -2   4   6 1284.45   22.41
  -2   4   6 1332.83   21.03
  -2   4   6 1344.43   22.34
   2  -4  -6 1344.48   23.91
  -2   4   6 1366.02   24.24
   2  -4  -6 1363.80   23.39
  -2   4   6 1335.99   21.82
   2  -4  -6 1294.66   22.46
  -2   4   6 1295.67   21.12
  -2   4   6 1349.67   24.27
   2  -4  -6 1333.12   25.33
   2  -4  -6 1351.96   25.17
  -2   4   6 1348.87   23.70
  -2   4   5  155.33    5.25
  -2   4   5  154.74    4.71
  -2   4   5  149.32    3.99
  -2   4   5  149.31    5.14
  -2   4   5  156.77    5.85
   2  -4  -5  147.52    5.78
   2  -4  -5  162.64    5.80
  -2   4   5  143.28    4.86
   2  -4  -5  155.83    5.05
  -2   4   5  148.33    6.08
  -2   4   5  149.53    5.82
  -2   4   4  747.66   14.51
  -2   4   4  746.21   11.84
  -2   4   4  788.09   12.59
  -2   4   4  814.33   15.33
   2  -4  -4  787.99   15.64
  -2   4   4  784.11   14.61
   2  -4  -4  767.84   15.31
  -2   4   4  764.37   14.29
   2  -4  -4  756.19   13.97
  -2   4   4  794.40   16.29
  -2   4   4  773.94   15.64
   2  -4  -3 6065.51   89.11
  -2   4   3 6588.22   88.49
  -2   4   3 6170.76   86.51
  -2   4   3 6075.83   86.37
   2  -4  -3 6147.75   85.84
  -2   4   3 6672.70   89.23
  -2   4   3 6194.29   86.77
  -2   4   2   62.43    3.08
  -2   4   2   57.85    3.13
  -2   4   2   65.71    3.20
  -2   4   2   73.62    3.99
   2  -4  -2   65.88    3.94
  -2   4   2   67.45    3.67
  -2   4   1   62.25    3.06
   2  -4  -1   61.06    3.34
  -2   4   1   60.10    3.12
   2  -4  -1   62.07    3.44
  -2   4   1   64.61    3.19
  -2   4   1   68.58    3.87
  -2   4   1   65.45    3.64
   2  -4  -1   59.33    3.76
   2  -4   0   35.58    2.59
  -2   4   0   31.14    2.26
  -2   4   0   29.85    2.25
   2  -4   0   35.40    1.88
   2  -4   0   29.35    1.18
   2  -4   0   35.53    2.82
  -2   4   0   30.16    2.36
   2  -4   0   31.48    2.52
   2  -4   1   55.13    3.14
   2  -4   1   53.32    2.81
   2  -4   1   49.84    3.29
   2  -4   1   53.56    3.18
  -2   4  -2   20.45    1.77
   2  -4   2   22.37    2.11
   2  -4   2   16.83    1.98
  -2   4  -2   16.96    1.69
   2  -4   2   18.21    1.98
  -2   4  -2   20.24    2.11
   2  -4   3    9.22    1.49
  -2   4  -3   10.54    1.44
  -2   4  -3   10.19    1.61
  -2   4  -3   11.26    1.56
   2  -4   3    7.39    1.71
  -2   4  -3   12.22    1.42
   2  -4   3   10.28    1.52
   2  -4   4  256.63    7.11
  -2   4  -4  260.45    7.09
   2  -4   4  254.82    7.56
  -2   4  -4  251.36    6.75
   2  -4   4  233.15    8.36
  -2   4  -4  245.22    7.31
   2  -4   5  184.54    7.78
   2  -4   5  182.69    6.23
   2  -4   5  197.09    6.15
  -2   4  -5  197.27    6.01
   2  -4   5  197.39    6.64
  -2   4  -5  201.21    5.76
  -2   4  -5  191.27    5.98
  -2   4  -5  188.76    6.30
   2  -4   6    7.04    1.45
   2  -4   6    4.81    1.44
  -2   4  -6    4.81    1.16
   2  -4   6    7.34    1.55
  -2   4  -6    5.63    1.35
  -2   4  -6    4.92    1.20
  -2   4  -6    3.75    1.10
  -2   4  -7  139.62    4.87
  -2   4  -7  127.04    6.86
   2  -4   7  132.28    5.86
   2  -4   7  130.74    4.92
  -2   4  -7  138.35    4.46
   2  -4   7  132.55    5.33
  -2   4  -7  141.97    4.98
  -2   4  -7  132.73    5.22
  -2   4  -8  140.78    4.65
  -2   4  -8  138.96    4.83
   2  -4   8  137.50    6.40
  -2   4  -8  145.64    7.82
   2  -4   8  148.67    5.33
   2  -4   8  147.45    5.63
  -2   4  -8  147.66    4.51
  -2   4  -8  139.26    5.86
  -2   4  -8  139.88    4.88
  -2   4  -8  144.66    4.62
  -2   4  -8  150.23    5.60
  -2   4  -9  168.99    5.13
  -2   4  -9  159.08    8.57
   2  -4   9  156.79    5.51
   2  -4   9  152.45    5.62
  -2   4  -9  169.59    4.66
  -2   4  -9  160.68    6.49
  -2   4  -9  166.41    5.16
  -2   4  -9  166.40    4.73
  -2   4  -9  162.25    5.84
  -2   4  -9  155.19    4.80
  -2   4 -10   10.36    1.37
  -2   4 -10   10.51    3.43
   2  -4  10   12.12    1.74
  -2   4 -10   12.65    1.81
   2  -4  10   15.79    1.99
  -2   4 -10   13.32    1.36
  -2   4 -10   12.00    2.28
  -2   4 -10   10.78    1.40
  -2   4 -10   12.37    1.32
  -2   4 -10   10.60    1.38
  -2   4 -11   18.63    1.23
  -2   4 -11   16.39    1.31
  -2   4 -11   16.41    3.40
   2  -4  11   13.68    1.68
  -2   4 -11   17.75    2.61
  -2   4 -11   17.30    1.30
  -2   4 -11   15.20    1.91
  -2   4 -11   18.56    1.70
  -2   4 -11   16.31    1.31
  -2   4 -11   16.85    1.14
  -2   4 -12   89.42    3.56
  -2   4 -12   99.25    4.45
  -2   4 -12  102.01    5.78
  -2   4 -13   33.64    2.13
  -2   4 -13   37.38    3.79
  -2   4 -14    8.52    2.40
  -2   4 -15    1.50    2.09
  -2   4 -16    4.34    4.18
  -2   4 -16    6.79    2.58
  -2   4 -17    3.30    4.45
  -2   3  19    4.47    3.13
   2  -3 -19    4.43    4.17
   2  -3 -18   41.65    6.25
  -2   3  18   49.57    5.40
   2  -3 -18   43.32    5.49
   2  -3 -17   13.69    4.13
   2  -3 -17   15.64    3.62
  -2   3  17   19.52    3.64
   2  -3 -16    3.72    2.22
   2  -3 -16    1.78    2.44
  -2   3  16    1.73    2.36
   2  -3 -16   -1.27    2.98
  -2   3  15   30.55    3.96
   2  -3 -15   27.07    4.05
   2  -3 -15   25.99    3.33
   2  -3 -15   25.60    4.44
  -2   3  14   10.60    2.81
   2  -3 -14   14.82    3.08
   2  -3 -14   12.51    2.53
   2  -3 -14    7.25    2.84
  -2   3  13   34.60    3.73
  -2   3  13   26.32    2.25
   2  -3 -13   24.40    3.62
   2  -3 -13   25.04    3.19
   2  -3 -13   26.52    4.21
  -2   3  12   71.95    4.90
   2  -3 -12   65.67    5.66
  -2   3  12   69.64    3.36
   2  -3 -12   75.17    5.42
   2  -3 -12   71.27    4.87
  -2   3  11    6.03    0.96
  -2   3  11    3.91    0.86
  -2   3  11    5.52    0.94
  -2   3  11    1.34    1.67
  -2   3  11    3.71    1.15
   2  -3 -11    6.48    2.58
  -2   3  11    5.52    0.78
  -2   3  11    8.08    1.97
   2  -3 -11    5.39    2.21
  -2   3  11    3.08    1.15
  -2   3  11    6.77    1.46
   2  -3 -11    5.70    1.97
  -2   3  10   55.05    2.52
  -2   3  10   54.30    2.43
  -2   3  10   57.54    2.53
  -2   3  10   61.21    4.04
   2  -3 -10   57.11    4.82
  -2   3  10   64.65    3.14
  -2   3  10   55.13    2.16
   2  -3 -10   52.49    2.69
   2  -3 -10   53.51    3.38
  -2   3  10   55.20    3.76
  -2   3  10   47.93    2.75
   2  -3 -10   57.24    4.42
   2  -3 -10   58.39    4.27
  -2   3  10   57.18    3.23
  -2   3   9    5.09    1.13
  -2   3   9    4.12    1.02
  -2   3   9    6.97    1.64
  -2   3   9    5.84    1.99
  -2   3   9    7.42    1.50
   2  -3  -9    3.87    1.80
   2  -3  -9    6.44    1.40
  -2   3   9    3.76    0.89
   2  -3  -9    7.62    1.65
  -2   3   9    5.55    1.55
  -2   3   9    2.86    1.07
   2  -3  -9    5.13    1.85
  -2   3   9    6.36    1.58
  -2   3   9    3.25    1.18
   2  -3  -9    4.52    1.63
  -2   3   8   23.66    1.94
  -2   3   8   23.49    1.92
  -2   3   8   30.18    3.16
  -2   3   8   26.76    2.56
  -2   3   8   27.07    2.88
  -2   3   8   25.77    2.22
   2  -3  -8   29.22    3.28
   2  -3  -8   34.17    2.92
  -2   3   8   25.01    1.80
   2  -3  -8   29.41    2.34
  -2   3   8   38.70    2.94
  -2   3   8   27.84    2.63
   2  -3  -8   30.74    3.26
  -2   3   8   26.16    2.38
   2  -3  -8   26.98    3.06
  -2   3   7  881.87   15.41
  -2   3   7  891.38   15.36
  -2   3   7  882.27   16.13
  -2   3   7  857.13   17.73
  -2   3   7  799.89   17.47
   2  -3  -7  907.30   18.81
   2  -3  -7  845.81   16.95
  -2   3   7  897.71   15.93
   2  -3  -7  866.49   16.02
  -2   3   7  890.81   14.83
   2  -3  -7  852.34   17.38
  -2   3   7  865.22   16.38
  -2   3   7  858.13   16.91
   2  -3  -7  852.16   18.29
  -2   3   7  867.40   16.51
   2  -3  -7  827.71   17.73
  -2   3   6 1001.87   17.06
  -2   3   6  998.55   16.94
  -2   3   6  935.05   18.35
  -2   3   6 1006.16   18.99
  -2   3   6  955.17   16.77
   2  -3  -6  993.83   19.20
   2  -3  -6 1013.82   18.71
  -2   3   6  976.89   17.32
   2  -3  -6 1057.99   19.84
   2  -3  -6  989.51   17.71
  -2   3   6  951.49   16.40
   2  -3  -6  986.06   18.41
  -2   3   6 1012.30   17.51
   2  -3  -6  952.92   19.43
  -2   3   6 1016.94   18.60
   2  -3  -6  947.94   19.08
  -2   3   6  972.82   18.03
  -2   3   5   17.66    1.68
  -2   3   5   14.75    1.50
  -2   3   5   17.78    1.82
   2  -3  -5   20.27    2.04
  -2   3   5   18.08    2.02
   2  -3  -5   17.71    1.96
   2  -3  -5   19.82    2.19
  -2   3   5   18.30    1.80
  -2   3   5   18.62    1.68
   2  -3  -5   15.73    1.75
  -2   3   5   19.18    1.68
   2  -3  -5   17.53    1.85
  -2   3   5   17.04    2.05
   2  -3  -5   16.82    2.07
   2  -3  -5   15.81    1.94
  -2   3   5   14.20    1.83
  -2   3   4 1014.52   17.22
  -2   3   4  984.98   16.93
   2  -3  -4  931.97   16.56
  -2   3   4  968.59   16.34
   2  -3  -4  988.86   18.11
  -2   3   4 1039.41   17.83
  -2   3   4  965.50   17.20
  -2   3   4  964.21   16.76
   2  -3  -4  969.93   17.56
  -2   3   4  988.54   16.32
   2  -3  -4  966.47   17.05
  -2   3   4 1022.68   18.51
  -2   3   4  935.37   17.76
  -2   3   3 1342.83   21.81
   2  -3  -3 1327.20   20.25
  -2   3   3 1354.13   19.96
  -2   3   3 1411.50   22.08
  -2   3   3 1353.44   22.03
  -2   3   3 1368.50   21.84
   2  -3  -3 1324.12   21.52
  -2   3   3 1370.87   23.23
  -2   3   3 1336.08   22.84
  -2   3   2   10.90    1.65
  -2   3   2   13.59    1.52
   2  -3  -2   12.58    1.70
  -2   3   2   13.06    1.46
   2  -3  -2   14.20    1.46
  -2   3   2   13.61    1.75
  -2   3   2   12.67    1.40
   2  -3  -1    2.35    0.81
  -2   3   1    1.94    0.97
   2  -3  -1    1.52    0.72
  -2   3   1    1.84    0.80
  -2   3   1    2.50    0.95
   2  -3  -1    1.26    0.99
   2  -3  -1    1.64    0.85
  -2   3   1    1.00    0.86
  -2   3   1    1.03    1.09
  -2   3   0  152.94    4.96
   2  -3   0  156.33    5.25
  -2   3   0  154.76    4.89
   2  -3   0  160.96    4.82
   2  -3   0  162.06    5.64
  -2   3   0  165.51    5.61
  -2   3   0  160.05    4.82
   2  -3   0  161.32    5.29
   2  -3   1   24.27    2.21
   2  -3   1   24.16    2.05
   2  -3   1   28.76    2.04
   2  -3   1   25.88    1.28
   2  -3   1   27.78    2.14
   2  -3   2   50.57    2.88
   2  -3   2   53.34    2.67
   2  -3   2   47.65    2.09
   2  -3   2   55.30    3.00
   2  -3   2   51.53    2.83
  -2   3  -3  209.31    5.30
   2  -3   3  200.91    5.78
  -2   3  -3  203.08    5.66
  -2   3  -3  202.99    5.64
   2  -3   3  196.15    6.13
   2  -3   3  188.54    5.17
   2  -3   3  197.55    6.60
  -2   3  -3  194.99    5.97
  -2   3  -4   35.40    1.98
   2  -3   4   33.37    2.23
   2  -3   4   29.42    2.83
   2  -3   4   30.62    2.16
  -2   3  -4   33.24    2.17
   2  -3   4   34.64    2.52
  -2   3  -4   33.21    2.20
  -2   3  -4   34.14    2.22
   2  -3   5  411.64    9.05
  -2   3  -5  417.49    9.01
  -2   3  -5  413.79    8.79
  -2   3  -5  400.79    9.01
  -2   3  -5  411.21    8.93
  -2   3  -6  149.59    4.72
  -2   3  -6  144.24    6.57
   2  -3   6  145.87    4.81
   2  -3   6  144.68    5.22
  -2   3  -6  159.33    4.66
  -2   3  -6  148.32    4.90
  -2   3  -6  155.26    4.81
  -2   3  -7    3.91    1.02
  -2   3  -7    2.97    1.67
   2  -3   7    4.21    1.14
   2  -3   7    3.42    1.16
  -2   3  -7    2.73    0.94
  -2   3  -7    3.59    1.18
  -2   3  -7    3.46    0.95
  -2   3  -7    5.34    1.09
  -2   3  -8  475.00    9.54
  -2   3  -8  466.92   14.29
   2  -3   8  499.84   10.23
   2  -3   8  490.99   10.62
  -2   3  -8  502.82    9.33
  -2   3  -8  474.06   11.57
  -2   3  -8  472.96    9.58
  -2   3  -8  484.14    9.75
  -2   3  -9  333.42    7.11
  -2   3  -9  320.87   12.13
   2  -3   9  339.06    7.93
  -2   3  -9  352.13    6.95
   2  -3   9  328.84    8.05
  -2   3  -9  326.50    9.55
  -2   3  -9  327.45    7.52
  -2   3  -9  344.50    7.21
  -2   3  -9  344.31    6.97
  -2   3 -10   30.71    2.11
   2  -3  10   29.35    2.14
  -2   3 -10   36.86    4.48
   2  -3  10   32.10    2.12
  -2   3 -10   33.49    1.67
  -2   3 -10   32.73    3.09
  -2   3 -10   27.63    1.57
  -2   3 -10   27.00    1.59
  -2   3 -10   28.19    1.49
  -2   3 -11    1.36    0.99
  -2   3 -11   -1.66    2.90
   2  -3  11    1.53    1.04
  -2   3 -11    0.44    0.53
  -2   3 -11    1.10    1.73
  -2   3 -11    0.84    0.40
  -2   3 -11    0.24    0.37
  -2   3 -12   22.78    1.90
  -2   3 -12   21.50    2.94
  -2   3 -13    4.54    1.10
  -2   3 -13    3.43    1.75
   2  -3  14   -1.61    2.28
  -2   3 -14    1.87    1.15
  -2   3 -14    3.48    2.08
   2  -3  15   38.83    4.95
  -2   3 -15   27.50    3.76
   2  -3  16    6.17    3.39
  -2   3 -16    2.72    2.43
  -2   3 -17   27.14    5.89
   2  -3  17   12.54    4.01
  -2   3 -17   19.91    3.69
   2  -2 -19    9.44    4.56
  -2   2  18   51.33    5.79
   2  -2 -18   47.17    6.52
   2  -2 -17    1.61    3.06
  -2   2  17    3.45    2.63
   2  -2 -17    0.78    2.46
   2  -2 -16    2.88    2.94
   2  -2 -16    4.49    2.28
  -2   2  16    6.42    3.02
   2  -2 -15   14.91    2.54
   2  -2 -15    5.03    2.60
  -2   2  15   12.13    3.07
   2  -2 -15    9.12    3.30
  -2   2  14    7.22    2.33
   2  -2 -14    6.44    2.34
   2  -2 -14    9.96    2.28
   2  -2 -14    7.89    3.31
  -2   2  13    8.86    2.46
   2  -2 -13    8.20    2.44
  -2   2  13   10.43    1.72
   2  -2 -13   13.15    2.51
   2  -2 -13    8.64    2.88
  -2   2  12    3.43    1.92
  -2   2  12    6.44    1.43
   2  -2 -12    3.76    1.93
   2  -2 -12    2.60    1.55
   2  -2 -12    1.71    2.04
  -2   2  11   78.89    5.01
   2  -2 -11   74.49    5.72
  -2   2  11   87.26    3.48
   2  -2 -11   90.70    5.47
  -2   2  11   78.81    3.70
   2  -2 -11   82.44    4.81
  -2   2  11   78.55    3.55
  -2   2  10  303.39    5.78
  -2   2  10  302.62    5.65
  -2   2  10  303.63    5.65
  -2   2  10  338.73   10.00
   2  -2 -10  300.36   11.00
  -2   2  10  326.68    7.53
  -2   2  10  273.77    4.98
  -2   2  10  295.08    8.34
  -2   2  10  292.75    9.24
  -2   2  10  311.20    7.77
   2  -2 -10  318.81   10.14
   2  -2 -10  319.79    9.45
  -2   2  10  306.46    7.49
  -2   2   9   26.07    1.55
  -2   2   9   24.83    1.50
  -2   2   9   27.62    2.83
  -2   2   9   29.58    2.22
   2  -2  -9   27.30    3.25
  -2   2   9   28.67    1.44
  -2   2   9   24.08    2.31
  -2   2   9   30.98    2.89
   2  -2  -9   27.76    3.05
  -2   2   9   20.89    1.91
  -2   2   9   28.20    2.15
   2  -2  -9   31.80    2.93
   2  -2  -8    5.38    1.13
  -2   2   8    5.49    0.94
  -2   2   8    3.94    0.86
   2  -2  -8    4.37    2.11
  -2   2   8    4.98    1.91
  -2   2   8    5.11    1.30
   2  -2  -8    5.24    1.89
  -2   2   8    3.13    1.43
  -2   2   8    4.61    0.89
   2  -2  -8    6.19    1.41
  -2   2   8    4.08    1.49
   2  -2  -8    5.23    1.66
  -2   2   8    6.24    1.39
  -2   2   8    4.21    1.04
  -2   2   8    3.80    1.12
   2  -2  -8    6.34    1.68
  -2   2   7  986.38   15.75
  -2   2   7  971.60   15.62
  -2   2   7  913.57   18.51
  -2   2   7  914.24   19.48
   2  -2  -7  926.05   20.47
   2  -2  -7  939.60   17.60
  -2   2   7  974.24   16.89
   2  -2  -7  947.53   19.38
   2  -2  -7  942.34   16.25
  -2   2   7  954.38   15.20
  -2   2   7  910.33   17.98
  -2   2   7  936.83   16.57
  -2   2   7  925.12   17.14
   2  -2  -7  923.98   18.60
  -2   2   7  936.55   16.70
   2  -2  -7  930.95   18.15
  -2   2   6  645.04   11.55
  -2   2   6  630.01   11.43
   2  -2  -6  598.15   14.66
  -2   2   6  605.69   13.99
  -2   2   6  647.07   13.68
   2  -2  -6  663.65   14.22
   2  -2  -6  656.64   13.29
  -2   2   6  640.12   12.44
   2  -2  -6  646.43   12.15
  -2   2   6  632.32   11.28
   2  -2  -6  638.43   13.99
  -2   2   6  658.78   13.34
  -2   2   6  611.53   12.56
   2  -2  -6  622.87   13.69
  -2   2   6  603.56   12.27
   2  -2  -6  629.54   13.46
  -2   2   5    6.43    1.04
   2  -2  -5    6.61    1.07
  -2   2   5    6.41    1.00
   2  -2  -5    5.56    1.41
  -2   2   5    3.95    1.13
  -2   2   5    5.25    1.34
   2  -2  -5    6.27    1.36
  -2   2   5    5.42    1.08
   2  -2  -5    4.94    1.03
  -2   2   5    5.41    0.99
  -2   2   5    5.06    1.23
   2  -2  -5    3.69    1.16
   2  -2  -5    5.95    1.32
  -2   2   5    6.32    1.27
   2  -2  -5    5.41    1.25
  -2   2   5    4.20    1.04
   2  -2  -5    5.03    1.17
  -2   2   4  295.99    6.82
  -2   2   4  296.57    6.78
   2  -2  -4  291.85    6.67
  -2   2   4  338.88    7.87
  -2   2   4  290.60    7.44
   2  -2  -4  296.51    7.84
  -2   2   4  295.36    7.33
   2  -2  -4  320.94    8.04
   2  -2  -4  352.76    8.14
   2  -2  -4  319.54    7.47
  -2   2   4  302.75    6.90
  -2   2   4  319.88    7.49
   2  -2  -4  309.69    7.79
  -2   2   4  300.10    7.65
   2  -2  -4  281.62    7.75
  -2   2   4  287.11    7.42
   2  -2  -4  297.46    7.99
  -2   2   3  719.35   12.86
  -2   2   3  717.42   12.78
   2  -2  -3  682.17   12.54
   2  -2  -3  689.54   12.95
  -2   2   3  717.70   12.66
   2  -2  -3  845.08   13.78
  -2   2   3  750.44   13.57
  -2   2   3  795.74   13.26
  -2   2   3  718.45   13.05
   2  -2  -3  717.87   13.39
   2  -2  -3  740.01   13.53
  -2   2   3  764.64   13.12
  -2   2   3  746.40   13.87
  -2   2   3  689.45   13.52
  -2   2   2  267.80    6.19
  -2   2   2  257.16    6.09
   2  -2  -2  236.99    5.33
  -2   2   2  260.54    5.18
  -2   2   2  268.39    5.84
  -2   2   2  261.43    6.47
  -2   2   2  251.90    6.28
  -2   2   2  256.00    5.85
  -2   2   2  237.91    6.48
  -2   2   2  249.01    6.64
   2  -2  -1  245.47    6.83
  -2   2   1  258.67    6.66
   2  -2  -1  239.08    6.39
  -2   2   1  245.57    6.13
   2  -2  -1  241.35    5.80
  -2   2   1  248.52    5.94
   2  -2  -1  240.17    6.32
  -2   2   1  251.85    6.17
  -2   2   1  254.58    6.61
  -2   2   1  254.84    6.01
  -2   2   0   69.36    2.90
   2  -2   0   67.02    3.09
   2  -2   0   68.77    2.76
  -2   2   0   69.35    2.86
  -2   2   0   66.16    2.94
   2  -2   0   70.48    3.30
   2  -2   0   69.45    3.14
  -2   2   0   73.43    2.93
  -2   2   0   69.05    3.19
  -2   2  -1   88.09    2.28
   2  -2   1   92.09    3.49
   2  -2   1   87.68    3.16
  -2   2  -1   89.81    3.33
  -2   2  -1   85.63    3.37
   2  -2   1   88.22    3.66
  -2   2  -1   90.67    3.37
  -2   2  -1   84.31    3.61
   2  -2   2  278.30    6.27
   2  -2   2  266.38    6.50
  -2   2  -3 1116.39   18.25
   2  -2   3 1088.46   18.73
  -2   2  -3 1127.53   18.03
   2  -2   3 1121.98   17.83
  -2   2  -3 1132.10   18.03
  -2   2  -3 1102.89   17.51
   2  -2   3 1131.80   18.25
   2  -2   4  838.64   14.30
  -2   2  -4  843.26   13.45
  -2   2  -4  820.85   15.87
   2  -2   4  813.93   14.87
  -2   2  -4  798.31   14.14
  -2   2  -4  810.31   13.96
   2  -2   4  845.04   13.90
  -2   2  -4  790.12   13.88
  -2   2  -5  214.93    5.41
   2  -2   5  231.50    5.40
  -2   2  -5  211.27    7.24
  -2   2  -5  218.67    4.87
   2  -2   5  212.35    5.54
   2  -2   5  214.13    6.01
  -2   2  -5  216.02    5.57
  -2   2  -5  217.27    5.70
  -2   2  -5  210.18    5.38
  -2   2  -6   11.20    1.16
  -2   2  -6   12.74    2.22
   2  -2   6    8.91    1.15
  -2   2  -6   12.57    1.33
   2  -2   6   11.02    1.49
  -2   2  -6   12.29    1.59
  -2   2  -6   11.32    1.33
  -2   2  -6   10.56    1.15
  -2   2  -7  181.04    4.67
  -2   2  -7  176.85    4.61
  -2   2  -7  179.36    7.58
   2  -2   7  182.09    4.91
   2  -2   7  176.44    5.26
  -2   2  -7  182.67    4.68
  -2   2  -7  182.33    5.98
  -2   2  -7  178.86    5.25
  -2   2  -7  179.80    4.95
  -2   2  -8  296.13    6.17
  -2   2  -8  295.58    6.16
  -2   2  -8  304.98   10.73
   2  -2   8  308.93    6.75
   2  -2   8  290.49    7.00
  -2   2  -8  314.17    6.34
  -2   2  -8  291.94    8.37
  -2   2  -8  309.43    7.48
  -2   2  -8  301.08    6.92
  -2   2  -9   20.07    1.22
  -2   2  -9   17.26    1.52
  -2   2  -9   18.66    3.06
   2  -2   9   18.39    1.52
  -2   2  -9   21.63    1.31
  -2   2  -9   15.95    2.02
  -2   2  -9   21.93    1.89
  -2   2  -9   20.47    1.22
   2  -2   9   15.08    1.36
  -2   2 -10   12.32    0.80
  -2   2 -10   14.93    0.83
  -2   2 -10   11.96    0.80
   2  -2  10   20.74    2.94
  -2   2 -10   15.63    1.01
  -2   2 -10   19.51    2.52
  -2   2 -10   17.65    1.76
   2  -2  10   17.72    1.39
  -2   2 -10   20.19    3.50
   2  -2  11   33.67    3.76
  -2   2 -11   26.44    2.94
  -2   2 -11   30.62    2.23
  -2   2 -11   34.20    4.28
   2  -2  12   19.16    3.23
  -2   2 -12   12.57    1.64
  -2   2 -12   15.50    2.47
   2  -2  13    3.09    2.17
  -2   2 -13    2.25    1.17
  -2   2 -13    2.62    1.95
   2  -2  14    9.28    2.96
  -2   2 -14    4.46    1.45
  -2   2 -14    6.77    2.18
  -2   2 -15    3.67    2.49
   2  -2  15    0.61    2.64
  -2   2 -16    6.52    2.78
   2  -2  16    7.53    2.96
  -2   2 -17   72.85    6.14
   2  -2  17   89.69    7.47
  -2   2 -17   80.76    8.93
  -2   2 -18    0.71    2.48
   2  -2  18    6.56    3.63
  -2   2 -18    6.28    4.85
  -2   1  18   15.29    4.01
   2  -1 -18    8.34    4.26
  -2   1  17    6.42    3.01
   2  -1 -17    6.19    3.92
   2  -1 -16    9.52    2.65
  -2   1  16    7.52    2.79
   2  -1 -16   12.10    3.73
   2  -1 -15    1.53    2.16
  -2   1  15   -0.41    2.29
   2  -1 -15    4.64    3.19
  -2   1  14   28.83    3.95
   2  -1 -14   30.74    4.41
  -2   1  14   27.70    2.70
   2  -1 -14   27.43    3.48
   2  -1 -14   28.65    2.77
   2  -1 -13   19.58    2.46
   2  -1 -13   14.81    2.77
  -2   1  13   20.52    2.28
  -2   1  13   21.19    3.43
   2  -1 -13   12.68    3.15
  -2   1  12    1.51    1.84
  -2   1  12    5.08    1.46
   2  -1 -12    1.81    1.61
   2  -1 -12    4.51    1.62
   2  -1 -12   -0.09    2.29
  -2   1  11   17.77    2.68
   2  -1 -11   13.64    2.66
  -2   1  11   21.22    2.12
   2  -1 -11   15.96    2.52
   2  -1 -11   21.89    2.39
  -2   1  11   16.01    1.43
  -2   1  10  190.65    5.53
   2  -1 -10  189.83    8.67
  -2   1  10  176.40    5.87
   2  -1 -10  191.09    7.36
  -2   1  10  191.56    6.01
  -2   1  10  187.35    5.04
   2  -1 -10  188.05    6.55
  -2   1   9    0.79    0.40
  -2   1   9    1.89    0.46
   2  -1  -9   -0.34    1.78
   2  -1  -9   -0.89    1.53
  -2   1   9    3.50    1.18
  -2   1   9   -0.15    1.21
  -2   1   9    1.92    0.98
  -2   1   9    0.51    0.88
   2  -1  -9   -0.62    1.14
  -2   1   9    1.20    0.82
   2  -1  -9    1.27    1.04
  -2   1   8   21.52    1.19
  -2   1   8   22.54    1.22
   2  -1  -8   20.94    3.15
  -2   1   8   15.49    2.20
  -2   1   8   19.13    1.89
   2  -1  -8   17.05    2.56
  -2   1   8   21.61    1.13
  -2   1   8   18.89    1.77
  -2   1   8   21.07    1.86
   2  -1  -8   20.08    2.18
   2  -1  -8   18.64    1.95
  -2   1   8   20.31    1.60
  -2   1   7  842.89   13.17
   2  -1  -7  856.59   13.40
  -2   1   7  821.25   13.12
   2  -1  -7  846.41   17.85
  -2   1   7  815.64   16.87
   2  -1  -7  805.79   19.54
  -2   1   7  824.49   18.54
  -2   1   7  853.64   15.35
  -2   1   7  846.22   13.20
  -2   1   7  821.99   17.12
  -2   1   7  799.85   14.76
   2  -1  -7  817.02   16.27
  -2   1   7  809.01   15.04
   2  -1  -7  843.09   15.81
  -2   1   7  836.01   14.32
  -2   1   6  597.53   10.37
  -2   1   6  593.08   10.31
   2  -1  -6  587.24   10.44
   2  -1  -6  654.94   13.98
  -2   1   6  601.87   13.01
  -2   1   6  614.02   14.41
   2  -1  -6  593.94   15.22
  -2   1   6  630.39   12.23
   2  -1  -6  641.61   11.13
  -2   1   6  613.72   10.55
  -2   1   6  592.78   11.49
  -2   1   6  639.61   13.59
   2  -1  -6  608.51   12.65
  -2   1   6  581.00   11.68
  -2   1   6  611.36   11.30
   2  -1  -6  624.91   12.40
  -2   1   5   38.44    1.84
   2  -1  -5   37.65    1.90
  -2   1   5   40.36    1.89
   2  -1  -5   36.32    3.14
  -2   1   5   35.43    2.86
  -2   1   5   38.70    2.54
   2  -1  -5   39.93    2.76
  -2   1   5   36.85    2.38
  -2   1   5   35.45    1.88
   2  -1  -5   39.12    2.10
  -2   1   5   36.30    2.65
   2  -1  -5   34.64    2.75
   2  -1  -5   39.53    2.51
  -2   1   5   32.20    2.01
   2  -1  -5   36.72    2.41
  -2   1   5   33.45    2.03
   2  -1  -5   39.22    2.50
  -2   1   4   19.51    1.40
   2  -1  -4   15.58    1.27
  -2   1   4   17.15    1.31
   2  -1  -4   14.51    1.24
  -2   1   4   16.19    1.63
  -2   1   4   18.58    1.88
   2  -1  -4   16.24    1.92
   2  -1  -4   20.28    1.90
   2  -1  -4   20.38    1.80
  -2   1   4   20.39    1.82
  -2   1   4   18.36    1.49
   2  -1  -4   18.12    1.55
  -2   1   4   20.09    1.90
   2  -1  -4   18.75    2.01
   2  -1  -4   17.02    1.64
  -2   1   4   17.56    1.51
  -2   1   4   16.50    1.49
   2  -1  -4   16.03    1.63
  -2   1   3  783.56   12.95
   2  -1  -3  735.45   12.57
   2  -1  -3  721.61   12.67
  -2   1   3  765.88   12.87
   2  -1  -3  731.65   14.39
  -2   1   3  740.49   13.91
  -2   1   3  810.80   14.16
  -2   1   3  753.45   13.15
   2  -1  -3  801.56   13.70
  -2   1   3  811.11   14.27
   2  -1  -3  712.99   13.50
  -2   1   3  744.51   13.27
   2  -1  -3  734.29   13.73
  -2   1   3  744.54   13.44
  -2   1   2    5.72    0.84
  -2   1   2    6.82    0.90
  -2   1   2    5.58    0.91
  -2   1   2    6.92    0.85
   2  -1  -2    7.38    0.87
  -2   1   2    7.63    1.14
  -2   1   2    5.28    0.94
  -2   1   2    4.90    0.89
  -2   1   2    5.75    0.90
  -2   1   2    5.56    1.00
  -2   1   1   25.30    1.77
   2  -1  -1   23.71    1.88
  -2   1   1   26.56    1.18
  -2   1   1   27.95    1.89
  -2   1   1   27.60    1.80
  -2   1   1   27.63    1.71
  -2   1   1   30.96    1.68
  -2   1   1   27.60    1.61
   2  -1   0  839.00   14.63
  -2   1   0  841.25   14.34
  -2   1   0  841.91   14.31
  -2   1   0  858.42   14.41
   2  -1   0  826.26   14.50
   2  -1   0  823.33   14.05
   2  -1   0  848.07   13.78
  -2   1   0  853.01   13.82
   2  -1   0  878.10   13.71
  -2   1   0  858.27   13.83
  -2   1  -1  113.51    3.78
   2  -1   1  113.87    3.89
  -2   1  -1  118.50    3.48
   2  -1   1  119.41    3.39
  -2   1  -1  115.40    3.43
   2  -1   1  118.42    3.45
  -2   1  -1  110.89    3.58
   2  -1   1  110.12    3.72
   2  -1   2 2663.86   37.06
  -2   1  -2 2551.81   35.56
   2  -1   2 2538.88   37.29
   2  -1   2 2540.78   36.34
   2  -1   2 2549.36   36.20
  -2   1  -3 1799.87   26.19
   2  -1   3 1790.37   26.70
  -2   1  -3 1820.67   26.35
   2  -1   3 1724.75   27.18
   2  -1   3 1794.17   26.36
   2  -1   3 1779.75   26.18
   2  -1   4 2214.68   31.96
  -2   1  -4 2197.73   31.23
  -2   1  -4 2220.08   32.56
  -2   1  -4 2211.50   34.15
   2  -1   4 2220.06   32.81
  -2   1  -4 2249.90   32.40
  -2   1  -4 2218.24   31.73
   2  -1   4 2226.79   31.63
   2  -1   4 2196.19   31.75
  -2   1  -4 2194.90   31.72
   2  -1   5  814.03   13.57
  -2   1  -5  816.10   13.55
  -2   1  -5  885.23   16.99
  -2   1  -5  858.64   13.02
   2  -1   5  877.28   13.92
   2  -1   5  854.23   14.67
  -2   1  -5  863.29   14.25
  -2   1  -5  855.86   14.17
  -2   1  -5  828.30   13.60
  -2   1  -6   11.82    1.05
  -2   1  -6    9.72    1.00
   2  -1   6   11.77    1.10
   2  -1   6   12.01    1.70
  -2   1  -6   15.78    2.25
   2  -1   6   15.31    2.37
   2  -1   6   14.74    1.28
   2  -1   6   14.44    1.39
  -2   1  -6   13.01    1.28
  -2   1  -6   15.83    1.67
  -2   1  -6   13.46    1.35
  -2   1  -6   15.03    1.38
  -2   1  -7   30.24    1.48
   2  -1   7   31.58    1.54
  -2   1  -7   30.69    1.50
   2  -1   7   32.79    2.75
   2  -1   7   25.57    3.05
  -2   1  -7   31.97    3.12
   2  -1   7   26.40    1.52
   2  -1   7   27.93    1.78
  -2   1  -7   30.46    1.71
  -2   1  -7   34.95    2.47
  -2   1  -7   31.68    1.95
  -2   1  -7   28.85    1.82
  -2   1  -8  165.59    3.63
  -2   1  -8  167.32    3.65
   2  -1   8  176.57    6.62
  -2   1  -8  170.18    7.65
   2  -1   8  169.05    3.84
  -2   1  -8  175.78    4.11
  -2   1  -8  157.89    5.74
  -2   1  -8  175.10    4.93
  -2   1  -8  160.62    4.73
  -2   1  -9    8.94    0.62
  -2   1  -9   10.69    0.69
   2  -1   9    7.99    1.82
  -2   1  -9    6.00    1.95
  -2   1  -9    8.06    0.80
  -2   1  -9    6.14    1.53
  -2   1  -9    9.90    1.37
  -2   1  -9    9.17    1.23
   2  -1  10   44.49    3.74
  -2   1 -10   48.69    4.74
  -2   1 -10   46.43    3.38
  -2   1 -10   46.22    2.74
  -2   1 -10   48.94    2.74
   2  -1  11   12.45    2.45
  -2   1 -11    8.65    1.49
  -2   1 -11    8.07    1.98
  -2   1 -11    8.36    1.40
  -2   1 -11    7.72    2.40
   2  -1  12    1.52    1.93
  -2   1 -12    1.59    1.42
  -2   1 -12    1.61    1.10
  -2   1 -12    1.58    2.23
   2  -1  13    3.96    2.27
  -2   1 -13    2.93    1.24
  -2   1 -13    2.08    1.73
   2  -1  14   -1.71    2.32
  -2   1 -14    1.74    1.34
  -2   1 -14   -1.35    1.75
   2  -1  15   17.34    3.53
  -2   1 -15    9.98    1.83
  -2   1 -15   16.49    3.07
  -2   1 -16   13.72    3.15
   2  -1  16   22.55    3.87
  -2   1 -17   28.14    4.26
   2  -1  17   33.26    4.69
  -2   1 -17   29.28    5.70
  -2   1 -18   44.32    5.19
   2  -1  18   50.10    5.77
  -2   1 -18   49.67    7.25
  -2   1 -19   14.53    3.83
   2   0 -18   10.96    4.41
  -2   0  17   -1.56    2.71
   2   0 -17    8.17    4.10
   2   0 -16    5.72    2.51
  -2   0  16    1.38    2.69
   2   0 -16    6.06    3.51
   2   0 -15    3.69    2.20
  -2   0  15    6.46    2.56
   2   0 -15    5.33    2.91
  -2   0  14    7.59    2.66
   2   0 -14    8.81    3.30
   2   0 -14   12.22    2.67
  -2   0  14   11.16    2.05
  -2   0  13   12.52    2.98
   2   0 -13   10.63    1.56
   2   0 -13    9.02    2.43
  -2   0  13   11.92    1.92
   2   0 -13    8.46    2.93
   2   0 -12   95.58    6.93
  -2   0  12  103.82    6.49
   2   0 -12  106.51    5.77
  -2   0  12   99.19    4.70
   2   0 -12   92.03    4.03
   2   0 -11  137.81    7.81
  -2   0  11  140.46    5.04
  -2   0  11  160.76    5.77
   2   0 -11  137.67    6.20
   2   0 -11  145.90    5.05
   2   0 -10  235.55   11.51
   2   0 -10  202.06    8.99
  -2   0  10  201.01    6.00
  -2   0  10  220.07    6.24
   2   0 -10  214.22    7.45
  -2   0  10  220.41    6.74
  -2   0  10  211.06    4.83
   2   0 -10  223.12    6.33
   2   0  -9    6.42    2.66
   2   0  -9    7.75    2.14
  -2   0   9    8.00    1.45
  -2   0   9    7.81    1.33
  -2   0   9    8.16    1.48
   2   0  -9    9.34    1.70
  -2   0   9    6.80    0.89
   2   0  -9    7.10    1.39
  -2   0   8  194.07    3.74
  -2   0   8  210.58    3.77
   2   0  -8  205.51    9.81
   2   0  -8  202.75    7.98
  -2   0   8  214.72    6.25
  -2   0   8  187.47    3.62
  -2   0   8  195.81    7.59
  -2   0   8  203.92    5.54
  -2   0   8  218.60    6.35
   2   0  -8  211.62    6.61
  -2   0   8  212.03    4.72
   2   0  -8  217.63    5.90
  -2   0   7  317.21    5.79
  -2   0   7  324.29    5.77
   2   0  -7  336.13    6.26
  -2   0   7  325.72    9.15
   2   0  -7  349.92   12.19
  -2   0   7  354.43   11.20
   2   0  -7  332.36    9.90
  -2   0   7  331.89    8.20
  -2   0   7  337.93    6.16
  -2   0   7  327.65    7.23
  -2   0   7  320.33    9.72
   2   0  -7  339.55    8.37
  -2   0   7  327.36    8.08
   2   0  -7  344.57    7.71
  -2   0   7  330.81    6.47
   2   0  -6   17.76    1.20
  -2   0   6   17.56    1.06
   2   0  -6   15.96    1.14
  -2   0   6   16.55    1.05
  -2   0   6   16.51    1.82
  -2   0   6   14.90    2.39
   2   0  -6   17.48    2.75
  -2   0   6   17.70    1.84
   2   0  -6   14.74    1.92
  -2   0   6   15.36    1.22
  -2   0   6   15.76    2.15
  -2   0   6   16.82    1.33
   2   0  -6   17.14    1.68
  -2   0   6   17.11    1.64
   2   0  -6   17.01    1.54
  -2   0   6   17.13    1.25
   2   0  -5   54.39    2.08
  -2   0   5   59.12    2.05
  -2   0   5   56.82    2.03
   2   0  -5   55.73    2.17
  -2   0   5   54.94    3.74
  -2   0   5   56.85    3.07
   2   0  -5   58.22    3.28
  -2   0   5   56.35    3.00
  -2   0   5   50.87    2.20
  -2   0   5   52.31    3.38
  -2   0   5   55.25    2.26
  -2   0   5   54.72    2.75
   2   0  -5   55.05    2.61
  -2   0   5   55.99    2.22
   2   0  -5   56.99    2.55
   2   0  -4   59.15    2.20
  -2   0   4   67.37    2.26
  -2   0   4   61.05    2.21
   2   0  -4   61.01    2.28
  -2   0   4   59.07    3.58
   2   0  -4   67.04    3.17
  -2   0   4   62.77    2.92
  -2   0   4   67.86    3.16
  -2   0   4   61.35    2.50
  -2   0   4   62.40    3.46
  -2   0   4   59.68    2.23
  -2   0   4   61.66    2.88
   2   0  -4   58.72    2.55
   2   0  -4   59.09    2.57
  -2   0   4   60.44    2.37
   2   0  -3   53.39    2.08
  -2   0   3   55.98    2.14
   2   0  -3   55.12    2.15
  -2   0   3   57.00    2.11
  -2   0   3   55.67    3.12
  -2   0   3   56.80    2.44
  -2   0   3   60.82    2.94
  -2   0   3   54.32    2.37
  -2   0   3   60.44    3.14
  -2   0   3   50.97    1.98
   2   0  -3   53.49    2.23
   2   0  -3   53.89    2.36
  -2   0   3   53.51    2.28
  -2   0   2   15.94    1.10
  -2   0   2   16.38    1.12
  -2   0   2   14.30    0.99
   2   0  -2   16.80    1.13
  -2   0   2   13.46    1.45
  -2   0   2   14.38    1.47
  -2   0   2   13.33    1.25
  -2   0   2   15.05    1.61
   2   0  -2   11.86    1.05
  -2   0   2   14.08    1.05
  -2   0   2   13.08    1.16
  -2   0   1  307.22    6.58
  -2   0   1  299.12    6.94
  -2   0   1  291.66    6.57
   2   0  -1  294.82    6.98
   2   0  -1  281.37    6.93
  -2   0   1  281.99    6.75
  -2   0   1  310.31    6.01
  -2   0   1  325.04    6.08
  -2   0   0    5.21    0.89
   2   0   0    3.22    0.89
   2   0   0    3.73    0.87
  -2   0   0    4.61    1.00
   2   0   0    4.54    0.90
   2   0   0    4.76    0.75
  -2   0   0    4.18    0.69
  -2   0   0    5.67    0.95
   2   0   0    3.97    0.70
  -2   0   0    4.22    0.72
  -2   0  -1 3207.40   40.90
  -2   0  -1 2831.83   42.58
   2   0   1 3049.54   42.91
  -2   0  -1 2970.44   42.74
   2   0   1 2957.62   42.84
   2   0   1 2958.18   42.40
  -2   0  -1 3121.85   41.97
   2   0   1 2991.68   41.74
  -2   0  -1 3021.77   41.90
   2   0   1 2918.85   41.82
   2   0   2 6264.95   86.28
   2   0   2 6259.32   85.10
   2   0   2 6103.50   85.17
  -2   0  -3  247.38    5.29
  -2   0  -3  250.64    6.03
   2   0   3  232.43    5.29
  -2   0  -3  227.69    5.15
   2   0   3  234.99    5.72
  -2   0  -3  262.57    5.55
   2   0   3  244.99    5.11
   2   0   3  245.07    5.18
  -2   0  -4 5576.14   76.67
   2   0   4 5509.53   75.08
  -2   0  -4 5557.62   74.92
  -2   0  -4 5441.57   73.67
   2   0   4 5465.45   74.04
  -2   0  -4 5542.64   74.89
   2   0   4 5482.82   74.99
   2   0   4 5457.90   73.92
  -2   0  -4 5354.10   73.67
  -2   0  -4 5370.93   73.71
   2   0   4 5347.93   74.02
   2   0   5 1520.64   25.29
   2   0   5 1653.88   24.89
  -2   0  -5 1609.51   24.51
  -2   0  -5 1555.91   26.26
   2   0   5 1542.52   22.60
  -2   0  -5 1528.95   22.10
   2   0   5 1583.15   22.93
  -2   0  -5 1553.00   22.54
  -2   0  -5 1585.05   23.66
  -2   0  -5 1578.42   23.40
  -2   0  -5 1614.67   23.14
  -2   0  -5 1540.60   22.52
   2   0   5 1584.63   22.81
   2   0   6  124.50    3.18
  -2   0  -6  115.43    2.87
   2   0   6  126.67    4.65
   2   0   6  113.11    4.71
  -2   0  -6  118.05    5.31
   2   0   6  102.01    2.65
  -2   0  -6  120.32    2.94
   2   0   6  124.40    3.24
  -2   0  -6  111.47    3.47
  -2   0  -6  121.67    3.39
  -2   0  -6  116.12    3.55
   2   0   7    2.72    0.62
  -2   0  -7    2.23    0.48
  -2   0  -7    1.73    0.45
   2   0   7    1.50    0.58
   2   0   7    3.39    1.39
   2   0   7    2.49    1.08
   2   0   7    3.84    1.75
  -2   0  -7    3.19    1.44
  -2   0  -7    1.99    0.75
  -2   0  -7    1.20    0.90
  -2   0  -7    1.41    0.74
  -2   0  -7    1.88    0.62
  -2   0  -8  605.82    9.25
   2   0   8  610.24    9.70
  -2   0  -8  616.42    9.28
   2   0   8  658.71   13.95
  -2   0  -8  628.52   15.74
  -2   0  -8  607.16   10.31
  -2   0  -8  571.27   12.70
  -2   0  -8  621.47   10.89
  -2   0  -8  606.55   11.49
  -2   0  -9   23.51    0.86
  -2   0  -9   25.80    0.90
   2   0   9   29.01    2.76
  -2   0  -9   23.26    3.13
  -2   0  -9   22.28    1.18
  -2   0  -9   24.34    1.67
  -2   0  -9   18.99    2.11
  -2   0  -9   24.34    1.90
  -2   0 -10   95.94    6.45
   2   0  10   95.96    5.32
  -2   0 -10   99.70    3.71
  -2   0 -10   96.41    4.02
  -2   0 -10   91.59    4.73
   2   0  11   96.38    5.58
  -2   0 -11   93.30    6.61
  -2   0 -11   86.57    4.91
  -2   0 -11   93.38    3.76
  -2   0 -11   93.81    4.09
   2   0  12   21.79    3.22
  -2   0 -12   17.41    1.81
  -2   0 -12   12.68    2.32
  -2   0 -12   17.51    1.97
  -2   0 -12   16.15    3.47
   2   0  13   18.60    3.10
  -2   0 -13   15.31    2.07
  -2   0 -13   14.52    1.73
  -2   0 -13   11.65    2.43
   2   0  14    6.04    2.46
  -2   0 -14    4.35    1.62
  -2   0 -14    6.39    2.40
   2   0  15    6.19    2.89
  -2   0 -15    7.33    1.91
  -2   0 -15    9.31    2.63
   2   0  16   49.84    5.17
  -2   0 -16   48.85    5.00
  -2   0 -16   45.69    3.45
  -2   0 -17   -1.05    2.33
   2   0  17    0.28    2.70
  -2   0 -17   -0.15    3.50
  -2   0 -18    9.90    3.17
   2   0  18   18.08    4.00
  -2   0 -18    9.89    4.56
  -2   0 -19    1.19    2.61
   2   1 -18    6.94    4.18
  -2  -1  17    5.28    3.13
   2   1 -17    1.11    4.11
  -2  -1  16    6.14    3.16
   2   1 -16    8.15    3.89
   2   1 -15    8.35    2.24
  -2  -1  15    6.62    2.93
   2   1 -15   11.49    4.00
   2   1 -14   44.76    4.06
  -2  -1  14   46.61    3.71
  -2  -1  14   57.17    5.45
   2   1 -14   48.45    5.95
  -2  -1  13    0.64    2.34
   2   1 -13    2.07    1.94
  -2  -1  13    2.67    1.53
   2   1 -13    7.37    3.40
   2   1 -12    5.79    1.99
  -2  -1  12    4.62    1.71
   2   1 -12    5.21    2.79
   2   1 -11  215.09   10.01
   2   1 -11  236.99   12.55
   2   1 -11  216.59    7.57
  -2  -1  11  243.30    7.62
  -2  -1  10  144.14    5.13
  -2  -1  10  133.06    5.38
   2   1 -10  131.52    5.47
   2   1 -10  136.34    7.47
   2   1  -9    5.67    2.08
   2   1  -9    3.90    0.82
  -2  -1   9    5.76    1.40
  -2  -1   9    4.56    1.09
  -2  -1   9    4.83    1.29
   2   1  -9    4.63    1.35
   2   1  -9    6.42    2.66
  -2  -1   8  176.74    3.49
   2   1  -8  187.87    3.72
   2   1  -8  192.71    7.86
  -2  -1   8  188.79    5.98
  -2  -1   8  181.88    4.88
  -2  -1   8  203.03    6.20
   2   1  -8  191.24    5.83
   2   1  -8  187.43    4.37
  -2  -1   8  190.40    3.55
   2   1  -7   28.37    1.39
  -2  -1   7   25.77    1.21
   2   1  -7   26.77    1.40
  -2  -1   7   26.28    1.20
   2   1  -7   26.03    2.82
  -2  -1   7   28.16    2.27
  -2  -1   7   25.93    1.43
  -2  -1   7   26.96    1.13
  -2  -1   7   26.58    1.66
  -2  -1   7   25.51    2.85
  -2  -1   7   28.48    2.24
   2   1  -7   29.15    2.08
   2   1  -7   27.98    1.48
  -2  -1   7   27.40    1.11
   2   1  -6   98.85    2.85
  -2  -1   6   92.10    2.57
   2   1  -6   98.18    2.92
  -2  -1   6   98.53    2.58
  -2  -1   6  102.53    5.76
   2   1  -6   95.81    4.75
  -2  -1   6  106.10    4.26
  -2  -1   6  101.45    3.13
  -2  -1   6   97.50    2.96
  -2  -1   6  103.91    5.27
   2   1  -6   99.39    3.50
  -2  -1   6  101.24    4.08
  -2  -1   6   99.92    2.31
   2   1  -6   96.98    2.84
  -2  -1   5  479.70    8.17
   2   1  -5  476.21    8.43
  -2  -1   5  507.65   12.96
   2   1  -5  508.54   11.34
  -2  -1   5  486.96    9.04
   2   1  -5  481.10    8.56
  -2  -1   5  480.95    8.13
  -2  -1   5  487.31   12.16
  -2  -1   5  492.59   10.51
  -2  -1   5  491.85    8.30
  -2  -1   5  496.03   10.24
   2   1  -5  487.47    8.99
  -2  -1   5  498.49    7.71
  -2  -1   4   10.95    0.93
   2   1  -4   11.12    0.98
  -2  -1   4   11.48    1.85
   2   1  -4   11.91    1.58
  -2  -1   4   12.83    1.17
  -2  -1   4   12.22    0.82
  -2  -1   4   13.51    1.49
  -2  -1   4   13.82    1.94
  -2  -1   4    8.98    0.75
  -2  -1   4   11.28    1.27
   2   1  -4   11.68    1.00
   2   1  -4    9.81    0.94
  -2  -1   4   10.98    0.88
   2   1  -3  107.09    2.91
  -2  -1   3  105.75    2.87
   2   1  -3  104.41    2.98
  -2  -1   3  105.50    2.87
   2   1  -3   98.70    3.53
  -2  -1   3   98.32    4.47
  -2  -1   3  104.51    2.23
  -2  -1   3   99.00    4.46
   2   1  -3  101.60    2.55
  -2  -1   3  107.30    3.72
  -2  -1   3   96.40    2.65
   2   1  -2  100.79    3.01
   2   1  -2  100.91    4.48
  -2  -1   2  105.98    4.21
   2   1  -2  105.13    4.49
  -2  -1   2  104.86    4.29
  -2  -1   2  100.96    2.84
  -2  -1   2  102.79    3.47
   2   1  -2  104.13    2.91
  -2  -1   2  106.90    2.91
   2   1  -1 1306.69   21.48
   2   1  -1 1264.68   21.31
  -2  -1   1 1243.75   20.93
  -2  -1   1 1256.06   18.96
  -2  -1   1 1314.96   19.05
  -2  -1   0  439.99    9.09
   2   1   0  435.21    9.19
  -2  -1   0  475.09    7.07
  -2  -1   0  475.37    8.01
   2   1   0  471.44    7.94
  -2  -1   0  436.89    7.91
   2   1   0  458.06    8.02
   2   1   1 2231.12   32.50
  -2  -1  -1 2191.44   32.24
  -2  -1  -1 2352.94   30.82
   2   1   1 2255.50   31.44
  -2  -1  -1 2174.17   31.35
  -2  -1  -1 2267.47   31.39
   2   1   1 2294.64   31.32
  -2  -1  -1 2122.54   30.73
  -2  -1  -2    2.86    0.71
   2   1   2    4.13    0.57
   2   1   2    4.70    0.88
  -2  -1  -2    3.61    0.64
  -2  -1  -2    3.54    0.60
  -2  -1  -2    3.77    0.59
   2   1   2    3.94    0.61
  -2  -1  -2    3.81    0.64
   2   1   2    4.36    0.64
   2   1   3 3188.50   45.28
  -2  -1  -3 3315.78   46.88
   2   1   3 3340.47   45.52
  -2  -1  -3 3460.25   45.91
   2   1   3 3186.37   45.12
   2   1   3 3321.40   45.33
  -2  -1  -3 3326.58   45.49
   2   1   4 9587.59  126.61
  -2  -1  -4 9695.37  127.59
  -2  -1  -4 9611.48  129.46
  -2  -1  -4 9587.98  126.77
   2   1   4 9596.31  127.31
  -2  -1  -4 9999.00  127.81
  -2  -1  -4 9320.80  126.18
   2   1   4 9678.25  126.47
   2   1   4 9634.13  126.91
  -2  -1  -5  915.76   14.05
   2   1   5  945.72   14.50
  -2  -1  -5 1004.22   16.03
   2   1   5  880.03   16.75
  -2  -1  -5  969.16   17.86
  -2  -1  -5  908.62   14.12
  -2  -1  -5  963.79   15.59
   2   1   5  930.58   15.51
  -2  -1  -5  949.46   15.99
   2   1   5  962.38   15.06
  -2  -1  -5  946.52   14.09
   2   1   5  938.92   14.37
  -2  -1  -6   98.20    2.56
   2   1   6   89.96    2.69
   2   1   6   91.84    2.77
  -2  -1  -6   95.84    2.54
  -2  -1  -6   99.22    3.87
   2   1   6   98.03    3.99
  -2  -1  -6  101.79    4.94
   2   1   6   95.45    4.38
  -2  -1  -6  103.92    3.44
   2   1   6   98.29    3.64
  -2  -1  -6   99.52    2.67
   2   1   6  102.04    3.34
  -2  -1  -6  100.91    3.39
  -2  -1  -7    6.81    1.00
   2   1   7    6.79    0.77
  -2  -1  -7    7.62    0.69
   2   1   7    6.69    0.78
  -2  -1  -7    7.84    0.70
   2   1   7    9.50    1.61
   2   1   7    5.48    1.54
  -2  -1  -7    7.80    1.40
  -2  -1  -7    7.26    1.78
   2   1   7    7.41    1.23
  -2  -1  -7    8.26    0.79
   2   1   7    7.88    1.06
  -2  -1  -7    7.02    1.05
   2   1   8  107.61    2.89
  -2  -1  -8  108.78    2.67
  -2  -1  -8  121.31    6.15
   2   1   8  125.44    5.15
   2   1   8  113.62    5.39
  -2  -1  -8  113.35    3.41
  -2  -1  -8  107.98    2.63
   2   1   8  109.42    2.96
   2   1   8  111.19    4.31
  -2  -1  -8  106.84    4.56
  -2  -1  -8  115.31    3.16
  -2  -1  -8  113.88    4.07
   2   1   8  107.73    3.77
  -2  -1  -9   32.41    1.29
   2   1   9   30.34    1.32
   2   1   9   30.91    1.35
   2   1   9   35.12    3.08
  -2  -1  -9   36.30    3.84
   2   1   9   31.08    2.44
  -2  -1  -9   30.43    2.62
  -2  -1  -9   32.73    1.65
  -2  -1  -9   31.84    1.29
  -2  -1  -9   32.82    1.77
   2   1   9   33.82    2.17
  -2  -1  -9   31.15    2.30
   2   1  10  151.89    6.31
  -2  -1 -10  139.79    7.55
  -2  -1 -10  126.75    2.46
  -2  -1 -10  132.51    5.72
  -2  -1 -10  144.62    4.01
  -2  -1 -10  133.98    4.89
   2   1  11    3.36    1.54
  -2  -1 -11    0.61    1.29
  -2  -1 -11    0.84    0.71
  -2  -1 -11   -0.53    1.15
  -2  -1 -11    3.22    2.01
   2   1  12    6.16    2.10
  -2  -1 -12    4.15    1.01
  -2  -1 -12    2.95    1.57
  -2  -1 -12    6.58    1.56
  -2  -1 -12    3.57    2.28
   2   1  13   35.81    3.82
  -2  -1 -13   31.36    2.89
  -2  -1 -13   30.57    3.38
  -2  -1 -13   30.28    2.18
   2   1  14   19.06    3.11
  -2  -1 -14   18.25    2.49
  -2  -1 -14   19.28    3.06
   2   1  15    7.58    2.76
  -2  -1 -15    4.49    1.77
  -2  -1 -15    6.24    2.48
   2   1  16  128.32    7.67
  -2  -1 -16  117.28    7.28
  -2  -1 -16  109.12    5.63
   2   1  17    7.30    3.16
  -2  -1 -17    5.78    2.80
  -2  -1 -17    7.87    2.15
  -2  -1 -17    6.69    4.09
  -2  -1 -18    3.43    2.82
   2   1  18    4.74    3.06
  -2  -1 -18    3.93    4.03
  -2  -1 -19    8.50    3.45
  -2  -1 -19   -2.72    4.05
  -2  -1 -20    7.58    3.40
   2   2 -17   12.98    4.79
  -2  -2  16    2.41    3.37
   2   2 -16    1.49    3.49
  -2  -2  15    3.42    2.71
   2   2 -15    6.14    3.44
   2   2 -14   72.59    4.88
  -2  -2  14   80.19    5.14
   2   2 -14   82.87    7.64
  -2  -2  14   89.08    6.92
   2   2 -13    3.87    2.08
  -2  -2  13    4.87    1.92
   2   2 -13    2.32    2.70
   2   2 -12   22.39    4.02
   2   2 -12   23.07    2.64
  -2  -2  12   29.11    3.02
   2   2 -11  398.93   14.31
  -2  -2  11  414.82   11.00
   2   2 -11  383.81   10.27
  -2  -2  10  146.00    5.48
   2   2 -10  125.64    5.13
  -2  -2  10  128.02    5.60
   2   2 -10  134.35    7.67
  -2  -2   9    3.14    1.28
   2   2  -9    1.26    1.06
  -2  -2   9    1.59    1.25
   2   2  -9    1.76    1.86
   2   2  -8   33.59    1.55
   2   2  -8   35.30    3.54
  -2  -2   8   29.14    1.54
  -2  -2   8   31.73    1.35
  -2  -2   8   33.80    2.59
   2   2  -8   30.39    2.18
  -2  -2   8   37.67    2.79
   2   2  -8   31.21    1.46
  -2  -2   7    3.54    0.86
   2   2  -7    2.77    0.67
   2   2  -7    1.73    1.49
  -2  -2   7    3.21    1.16
  -2  -2   7    2.96    0.66
   2   2  -7    3.04    0.67
   2   2  -7    1.79    0.84
  -2  -2   7    4.26    1.16
  -2  -2   7    3.36    0.64
   2   2  -6    8.01    1.81
  -2  -2   6    6.62    0.81
   2   2  -6    5.93    0.84
  -2  -2   6    6.41    0.83
  -2  -2   6   10.29    2.11
   2   2  -6    6.76    0.95
  -2  -2   6    6.95    1.31
   2   2  -6    6.50    0.83
   2   2  -5  321.09   11.27
   2   2  -5  316.26    8.80
  -2  -2   5  324.54   10.41
  -2  -2   5  313.32    6.01
  -2  -2   5  303.77    9.55
   2   2  -5  314.09    6.12
  -2  -2   5  302.53    6.08
  -2  -2   5  321.50    7.87
   2   2  -5  298.73    5.96
   2   2  -5  314.15    6.26
  -2  -2   5  313.10    6.02
   2   2  -4   13.77    1.09
  -2  -2   4   15.19    1.09
  -2  -2   4   15.98    2.32
   2   2  -4   16.65    1.89
   2   2  -4   15.66    2.61
  -2  -2   4   14.00    2.11
   2   2  -4   13.67    0.85
  -2  -2   4   14.19    1.52
   2   2  -4   14.68    1.07
  -2  -2   4   15.09    1.10
   2   2  -3  211.90    4.71
  -2  -2   3  218.31    4.65
  -2  -2   3  201.72    7.03
   2   2  -3  209.55    7.87
  -2  -2   3  201.93    6.97
  -2  -2   3  206.42    5.65
   2   2  -3  220.64    4.62
  -2  -2   3  210.66    4.70
   2   2  -2   45.40    1.80
  -2  -2   2   42.49    1.82
  -2  -2   2   41.42    1.78
   2   2  -2   43.26    1.83
   2   2  -2   45.41    3.29
  -2  -2   2   48.00    3.02
   2   2  -2   48.15    3.37
  -2  -2   2   46.08    3.06
  -2  -2   2   42.71    2.28
  -2  -2   2   45.49    1.24
  -2  -2   1  128.28    3.37
  -2  -2   1  128.30    3.34
   2   2  -1  134.91    5.14
  -2  -2   1  141.09    4.86
   2   2  -1  132.81    5.12
  -2  -2   1  132.87    4.90
  -2  -2   1  123.47    3.87
  -2  -2   1  127.58    2.73
  -2  -2   0  416.29    7.44
  -2  -2   0  413.22    7.39
   2   2   0  390.09    7.33
   2   2   0  445.27    9.31
   2   2   0  435.59    6.30
  -2  -2   0  391.26    8.91
   2   2   0  390.77    9.11
  -2  -2   0  383.59    6.44
  -2  -2   0  413.40    7.90
  -2  -2   0  417.54    6.86
  -2  -2  -1 1619.65   23.64
   2   2   1 1634.30   23.70
  -2  -2  -1 1685.31   23.39
  -2  -2  -1 1671.80   23.73
   2   2   1 1646.81   23.57
   2   2   1 1639.58   25.20
  -2  -2  -1 1592.58   23.18
  -2  -2  -2   83.44    2.57
   2   2   2   82.96    2.61
  -2  -2  -2   90.82    2.78
   2   2   2   87.38    3.08
   2   2   2   91.87    2.59
  -2  -2  -2   89.44    2.66
  -2  -2  -2   88.40    2.66
   2   2   2   89.13    2.62
  -2  -2  -3  263.79    6.71
   2   2   3  277.37    5.66
  -2  -2  -3  306.80    6.32
  -2  -2  -3  277.77    5.71
   2   2   3  279.07    5.87
   2   2   3  301.25    6.02
  -2  -2  -3  289.78    5.92
   2   2   3  289.09    5.77
   2   2   3  283.11    5.59
  -2  -2  -4 1696.52   27.35
   2   2   4 1715.55   24.84
   2   2   4 1693.50   25.59
   2   2   4 1691.91   24.81
  -2  -2  -4 1799.65   26.20
   2   2   4 1712.29   25.21
  -2  -2  -4 1720.66   25.42
   2   2   4 1750.68   24.74
  -2  -2  -5 1611.99   26.41
   2   2   5 1555.91   22.78
  -2  -2  -5 1526.15   22.46
   2   2   5 1546.92   23.98
  -2  -2  -5 1586.71   24.57
   2   2   5 1546.57   23.39
   2   2   5 1589.31   22.65
  -2  -2  -5 1549.72   22.54
   2   2   6  274.75    5.49
  -2  -2  -6  270.73    5.41
   2   2   6  272.31    7.88
   2   2   6  270.29    6.21
  -2  -2  -6  279.14    7.23
   2   2   6  275.04    6.75
  -2  -2  -6  255.94    4.53
   2   2   6  272.48    5.61
  -2  -2  -6  262.14    5.32
  -2  -2  -7    1.11    0.51
   2   2   7    0.43    0.50
  -2  -2  -7    0.82    0.80
   2   2   7    0.62    0.61
   2   2   7    0.59    1.15
  -2  -2  -7    1.66    1.27
  -2  -2  -7    0.34    0.37
   2   2   7    1.07    0.74
  -2  -2  -7    1.29    0.37
  -2  -2  -7    0.44    0.43
   2   2   7   -0.07    0.45
  -2  -2  -8  231.12    4.89
   2   2   8  217.31    4.81
   2   2   8  217.11    4.93
   2   2   8  251.35    7.37
   2   2   8  218.83    7.81
  -2  -2  -8  252.18    9.12
  -2  -2  -8  232.91    4.82
   2   2   8  222.77    6.52
  -2  -2  -8  233.69    4.43
   2   2   8  227.67    5.97
  -2  -2  -8  232.94    6.41
  -2  -2  -9  259.92    5.26
   2   2   9  236.30    5.05
   2   2   9  235.31    5.14
   2   2   9  279.37    8.29
  -2  -2  -9  262.95    9.99
  -2  -2  -9  260.81    5.12
  -2  -2  -9  258.89    6.05
  -2  -2  -9  242.13    7.87
  -2  -2  -9  264.15    5.09
   2   2   9  255.78    6.60
  -2  -2  -9  260.11    7.19
  -2  -2 -10    5.71    0.92
   2   2  10    5.68    0.73
   2   2  10    6.06    1.69
  -2  -2 -10    6.67    2.21
   2   2  10    6.17    0.73
  -2  -2 -10    5.28    0.67
  -2  -2 -10    6.18    0.81
  -2  -2 -10    5.24    1.48
  -2  -2 -10    4.53    1.19
   2   2  10    6.39    1.20
   2   2  11   85.46    4.91
  -2  -2 -11   72.50    1.88
  -2  -2 -11   66.09    2.15
  -2  -2 -11   76.90    2.65
  -2  -2 -11   75.87    4.60
  -2  -2 -11   83.50    4.24
   2   2  11   75.18    3.50
  -2  -2 -11   81.11    6.24
   2   2  12  154.86    7.07
  -2  -2 -12  138.03    6.73
  -2  -2 -12  155.78    6.20
  -2  -2 -12  147.90    8.71
   2   2  13   24.42    3.18
  -2  -2 -13   22.84    2.69
  -2  -2 -13   19.50    2.85
   2   2  14   10.86    2.47
  -2  -2 -14    9.38    2.13
  -2  -2 -14   10.08    2.60
   2   2  15   29.80    3.93
  -2  -2 -15   30.85    3.32
  -2  -2 -15   26.15    3.60
  -2  -2 -16   87.49    6.39
  -2  -2 -16   82.51    5.13
  -2  -2 -17   10.15    3.45
  -2  -2 -17    7.92    2.38
  -2  -2 -18   10.55    3.46
  -2  -2 -18    4.11    3.65
  -2  -2 -19   15.16    4.01
  -2  -2 -19    8.54    4.47
  -2  -2 -20    1.79    3.37
   2   3 -17    1.37    3.60
  -2  -3  16    5.02    3.29
   2   3 -16    9.26    4.38
  -2  -3  15   19.63    3.93
  -2  -3  15   18.31    2.99
   2   3 -15   16.58    4.47
  -2  -3  14   56.70    4.63
  -2  -3  14   48.60    5.58
   2   3 -13    3.17    1.75
  -2  -3  13    2.27    1.81
   2   3 -12   27.07    2.80
  -2  -3  12   28.78    3.16
   2   3 -12   30.93    4.75
   2   3 -11  182.87    6.38
  -2  -3  11  198.41    7.61
   2   3 -11  210.70   10.36
  -2  -3  10   62.59    4.15
   2   3 -10   57.50    3.39
   2   3 -10   66.89    5.75
   2   3  -9   16.24    1.12
   2   3  -9   16.21    2.87
  -2  -3   9   16.11    2.01
  -2  -3   9   17.75    2.34
   2   3  -9   16.86    1.75
   2   3  -9   16.70    1.17
  -2  -3   9   14.56    1.18
  -2  -3   9   18.16    1.19
   2   3  -8    0.74    2.11
   2   3  -8    1.48    1.73
   2   3  -8    1.48    0.70
  -2  -3   8    2.85    0.80
   2   3  -8    1.52    0.84
  -2  -3   8    2.80    1.31
   2   3  -8    1.56    0.64
  -2  -3   8    2.06    0.85
   2   3  -7   16.47    3.21
   2   3  -7   20.36    2.86
  -2  -3   7   21.81    1.44
  -2  -3   7   18.94    1.46
   2   3  -7   19.80    1.41
   2   3  -7   17.30    1.43
  -2  -3   7   18.58    2.02
   2   3  -7   19.27    1.34
   2   3  -6  107.79    5.51
[truncated: 7,649,325 more chars]
